# Supplementary material for: Overdiagnosis of Attention-Deficit/Hyperactivity Disorder in Children and Adolescents: A Systematic Scoping Review
Source: JAMA Netw Open. 2021 Apr 12;4(4):e215335. doi: 10.1001/jamanetworkopen.2021.5335 (PMC8042533; doi:10.1001/jamanetworkopen.2021.5335)
Supplement: Supplement 2. — Data Extraction Results [file jamanetwopen-e215335-s002.xlsx]

## Sheet: Q1
Kazda L, Bell K, Thomas R, McGeechan K, Sims R, Barratt A.
Overdiagnosis of attention-deficit/hyperactivity disorder in children and adolescents: a systematic scoping review.
JAMA Netw Open. 2021;4(4):e215335. doi:10.1001/jamanetworkopen.2021.5335
Study Details															Question 1: Is there potential for increased diagnosis?
Authors	Year	Title	Study Type	Study Characteristics	Critical Appraisal Outcome	Main Study Focus 1	Main Study Focus 2	Study length	Study Year(s)	Population size	Setting/ Data Source	Population Age	Population Sex	Country/ Region	Main relevant focus	Other relevant focus	Outcome - 1	Measure - 1	Instrument - 1	Source - 1	Effect - 1	Outcome - 2	Measure - 2	Instrument - 2	Source - 2	Effect - 2	Outcome - 3	Measure - 3	Instrument - 3	Source - 3	Effect - 3	Outcome - 4	Measure - 4	Instrument - 4	Source - 4	Effect - 4	Key relevant finding
Akinbami, L. J.; Liu, X.; Pastor, P. N.; Reuben, C. A.	2011	Attention deficit hyperactivity disorder among children aged 5-17 years in the United States, 1998-2009	Prevalence	Data brief	High Risk of Bias	Time-trends - Diagnosis		12 years	1998-2009	Not reported	National Health Interview Survey (NHIS)	5-17	Both	USA	Prevalence Variations - Subpopulations		Subpopulation Variations - Race/ Ethnicity/ Indigenous status	Difference in lifetime diagnosis prevalence by ethnicity, changes over time	Health professional ever told you the child has ADHD?	Parent report	1998, 2007: White: 8.2%, 10.6% Black: 5.1%, 9.5% Mexican: 3%, 4%	Subpopulation Variations - Location/Region	Difference in lifetime diagnosis prevalence by location, changes over time	Health professional ever told you the child has ADHD?	Parent report	1998, 2007: Midwest: 7.1%, 10.2% South: 8.1%, 10.3% Northeast: 6%, 8% West: 5.5%, 5.5%	Subpopulation Variations - SES/Insurance status	Difference in lifetime diagnosis prevalence by poverty level, changes over time	Health professional ever told you the child has ADHD?	Parent report	1998, 2007: <100% of FPL: 7.5, 10.3% 100%-199%of FPL: 7%, 10.6% >200% of FPL: 6.5%, 7.5%						Large variations between subpopulations (by location, gender, ethnicity and SES) with some prevalence ratios decreasing over time, others widening (SES).
Akmatov, M. K.; Steffen, A.; Holstiege, J.; Hering, R.; Schulz, M.; Batzing, J.	2018	Trends and regional variations in the administrative prevalence of attention-deficit/hyperactivity disorder among children and adolescents in Germany	Prevalence	Dynamic cohort	Low Risk of Bias	Time-trends - Diagnosis		18 years	2009-2016	82% (6m) of German population	Nationwide Insurance Claims Data	5-14	Both	Germany	Prevalence Variations - Subpopulations		Subpopulation Variations - Location/Region	Difference in diagnosis prevalence by location	Official Diagnosis (ICD10)	Medical records	Prevalence rates on district level ranging from 1.6% to 9.7% (p<0.01)	Subpopulation Variations - Gender	Difference in diagnosis prevalence by gender	Official Diagnosis (ICD10)	Medical records	Boys vs girls OR 3.10 (3.07–3.13)											Large variations between subpopulations (by gender and location)
Allan, J.; Harwood, V.	2014	Medicus interruptus in the behaviour of children in disadvantaged contexts in Scotland	Qualitative		High Risk of Bias	Accuracy/ Appropriateness - Diagnosis	Outcomes - Diagnosis	Not reported	Not reported	N/A	Interviews with 10 professionals involved with childrens experiencing behavioural problems	Not reported	Both	Scotland	Prevalence Variations - Subpopulations	Reservoir - Medicalisation	Subpopulation Variations - SES/Insurance status	Professionals' reflections on diagnostic processes and outcomes	Official Diagnosis	10 professional (interviews)	N/A	Medicalisation of behaviour	Professionals' reflections on diagnostic processes and outcomes	Official diagnosis	10 professional (interviews)	N/A											Growing pressure to interpret behaviour from a medical perspective. More difﬁcult to resist this in certain areas. Youths from poorer circumstances are four times more likely to be diagnosed with borderline to abnormal social, emotional or behavioural difﬁculties
Anderson, J.	2001	Reported Diagnosis and Prescription Utilization Related to Attention Deficit Hyperactivity Disorder in Children Ages 5-17, 2008-2015	Prevalence	Statistical brief	Moderate Risk of Bias	Time-trends - Diagnosis	Time-trends - Treatment	4 years	2008-2015	Not reported	Medical Expenditure Panel Survey (MEPS) database	5-17	Both	USA	Prevalence Variations - Subpopulations		Subpopulation Variations - SES/Insurance status	Difference in lifetime diagnosis prevalence by poverty level	Health professional ever told you the child has ADHD?	Parent report	2014/15: <100% of FPL: 14.5% >400% of FPL: 9.3% (gradient)	Subpopulation Variations - SES/Insurance status	Difference in lifetime diagnosis prevalence by nsurance status, changes over time	Health professional ever told you the child has ADHD?	Parent report	2014/15: Public insurance: 15% Private insurance: 9.6% No insurance: 8.8%											Large variations between subpopulations (by SES and insurance status).
Balazs, J.; Kereszteny, A.	2014	Subthreshold attention deficit hyperactivity in children and adolescents: a systematic review	Systematic Review	Observational studies	High Risk of Bias	Continuum		Not reported	Not reported	12170	5 databases 18 studies	0-18	Both	Any	Reservoir - Spectrum/ Subthreshold		Subthreshold - Prevalence	Variations in prevalence of subthreshold ADHD	Fulfilling subthreshold ADHD case definition (having at least a minimum number of symptoms but not reaching full-symptom criteria, having at least a minimum number of symptoms but not reaching full symptom criteria and having additional criteria, reaching full symptoms criteria, but not other additional criteria, elevated scores on a self-reported measure)	unclear	0.8%-23.1%	Spectrum - Impact of extend of symptoms on outcomes	Difference in impact between S/ADHD and F/ADHD (various areas of functioning)	Fulfilling subthreshold ADHD case definition (having at least a minimum number of symptoms but not reaching full-symptom criteria, having at least a minimum number of symptoms but not reaching full symptom criteria and having additional criteria, reaching full symptoms criteria, but not other additional criteria, elevated scores on a self-reported measure)	unclear	Very varied - not summarised. Trend: several areas where S/ADHD has impact on functioning: higher levels of educational, functional and interpersonal impairments and risk behaviour than children with no ADHD; but less than children with F/ADHD											Estimates of S/ADHD vary widely. The more severe the symptoms, the higher the levels of impairment even at S/ADHD levels.
Baumgaertel, A.; Wolraich, M. L.; Dietrich, M.	1995	Comparison of diagnostic criteria for attention deficit disorders in a German elementary school sample	Prevalence	Cross-sectional	Moderate Risk of Bias	Variations - Case Definition	Variations - Features	Not reported	1992	1077	10 Elementary Schools (community sample)	5-12	Both	Germany/ Regensburg	Prevalence Variations - Diagnosis		Diagnosis Variations - Diagnostic definition	Difference in prevalence by diagnostic definition (in same population)	Fulfilling ADHD case definition (DSMIII, DSMIIIR or DSMIV criteria)	Teacher report	DSMIII: 9.6%, DSMIIIR: 10.9% DSMIV: 17.8%																Broadening of criteria leads to increases in potential cases.
Bax, A. C.; Bard, D. E.; Cuffe, S. P.; McKeown, R. E.; Wolraich, M. L.	2019	The Association Between Race/Ethnicity and Socioeconomic Factors and the Diagnosis and Treatment of Children with Attention-Deficit Hyperactivity Disorder	Prevalence	Cross-sectional	Moderate Risk of Bias	Variations - Diagnosis	Variations - Treatment	Not reported	Not reported	1068	71 Elementary schools (community sample)	4-12	Both	USA/ Oklahoma and South Carolina	Prevalence Variations - Subpopulations		Subpopulation Variations - Race/ Ethnicity/ Indigenous status	Differences in OR for lifetime diagnosis, ADHD case definition and medication prevalence by ethnicity	Health professional ever told you the child has ADHD?, Child currently receving medication for ADHD?, Fulfilling ADHD case definition	Parent and teacher report	Diagnosis: White: 1 Black: 0.47 (0.23-0.94), Indigenous: 0.5 (0.19-1.32) Hispanic: 0.23 (0.06-0.9) Other: 0.21 (0.08-0.56) Medication: White: 1 Black: 0.43 (0.22-0.83) Indigenous: 0.45(0.15-1.33) Hispanics: 0.44 (0.12-1.67) Other: 0.16 (0.06-0.47) Case Definition: White: 1 Black: 0.65 (0.36-1.16) Indigenous: 1.03 (0.32-3.33) Hispanic: 0.31 (0.12-0.79) Other: 0.78 (0.34-1.78)	Subpopulation Variations - SES/Insurance status	Differences in OR for lifetime diagnosis, ADHD case definition and medication prevalence by insurance status	Health professional ever told you the child has ADHD?, Child currently receving medication for ADHD?, Fulfilling ADHD case definition	Parent and teacher report	Diagnosis: Medicaid: 1.75 (0.88-3.47) no insurance: 0.6 (0.14-2.48) Medication: Medicaid: 2.16 (1.07-4.35) no insurance: 0.1 (0.02-0.52) Case Definition: Medicaid: 1.47 (0.85-2.55) No insurance: 0.83 (0.37-1.85)											Large variations between subpopulations (by ethnicity and insurance status). Children who are male, have public insurance, white, and live in single-parent/ caregiver households are more likely to have an ADHD diagnosis and/or receive ADHD medication
Biederman, J.; Fitzgerald, M.; Kirova, A. M.; Woodworth, K. Y.; Biederman, I.; Faraone, S. V.	2018	Further Evidence of Morbidity and Dysfunction Associated With Subsyndromal ADHD in Clinically Referred Children	Cohort		High Risk of Bias	Continuum		Not reported	1991-2008	2947	1 paediatric psychopharmacology program at a major academic centre (subjects, clinically referred), 2 longitudinal case-control family studies (controls)	Not reported	Both	Not reported	Reservoir - Spectrum/ Subthreshold		Subthreshold - Prevalence	Prevalence of subthreshold ADHD	Fulfilling subthreshold ADHD case definition (age at onset ≥ 7 years or ≥ 5 but < 8 symptoms or ≥ 4 but < 6 inattentive or h/i symptoms)	Clinical assessment	7% (140/1931 )	Spectrum - Impact of extend of symptoms on outcomes	Difference in impact between S/ADHD and F/ADHD (various areas of functioning)	Fulfilling subthreshold ADHD case definition (age at onset ≥ 7 years or ≥ 5 but < 8 symptoms or ≥ 4 but < 6 inattentive or h/i symptoms)	Clinical assessment	S/ADHD and F/ADHD groups had higher rates of all disorders and higher T-scores on all CBCL subscales versus controls. No differences in GAF scores between S/ADHD and F/ADHD groups. S/ADHD group had lower rates of being placed in special classes and repeating a grade versus F/ADHD.											S/ADHD children highly similar patterns to F/ADHD (including high rates of comorbid psychopathology and cognitive, interpersonal and school functioning deficits).
Bonati, M.; Cartabia, M.; Zanetti, M.; Reale, L.; Didoni, A.; Costantino, M. A.; Conte, S.; Renzetti, V.; Salvoni, L.; Molteni, M.; Trabattoni, S.; Effedri, P.; Fazzi, E.; Filippini, E.; Pedercini, E.; Zanetti, E.; Fteita, N.; Arisi, D.; Mapelli, R.; Frassica, S.; Oriani, S.; Trevisan, C.; Acquistapace, S.; Martinelli, O.; Villani, D.; Binaghi, E.; Deriu, A.; Vasile, G.; Borchia, A.; Morosini, P.…	2018	Age level vs grade level for the diagnosis of ADHD and neurodevelopmental disorders	Cohort		Low Risk of Bias	Variations - Diagnosis		6 years	2011-2017	4084	ADHD registry data from 18 regional centres	6-17	Both	Italy/ Lombardy	Prevalence Variations - Subpopulations		Subpopulation Variations - Relative Age	Difference in IR (per 1,000 births) of having an ADHD diagnosis by relative age and gender	Official Diagnosis (DSMIV)	Medical records	Boys: Jan born: IR1 Dec born: IR 2.25 (p < 0.01) Girls: Jan born: IR1 Dec born: IR 2.01 (p=0.31) (gradient)	Subpopulation Variations - Relative Age	Difference in IR (per 1,000 births) of having an ADHD diagnosis by relative age and age of diagnosis	Official Diagnosis (DSMIV)	Medical records	Diagnosis age 6–9: Jan-Apr: IR1 May-Aug: IR1.2 Sep-Dec: IR1.69 (p=0.004) Diagnosis age 10-17: Jan-Apr: IR1 Apr-Aug: IR1.17, Sep-Dec: IR1.28 (p=0.235)											Incidence ratios for ADHD diagnosis among children born later in the year were higher than those for children born earlier in the year. A relative age effect was only noted among children who received a diagnosis of ADHD at age 6–9 years,not for children diagnosed at a later age.
Brault, M. C.; Lacourse, E.	2012	Prevalence of prescribed attention-deficit hyperactivity disorder medications and diagnosis among canadian preschoolers and school-age children: 1994-2007	Prevalence	Repeat cross-sectional	Low Risk of Bias	Time-trends - Diagnosis	Time-trends - Treatment	12 years	1994-2007	12,595 to 14,655	National Longitudinal Survey of Children and Youth	3-9	Both	Canada	Prevalence Variations - Subpopulations		Subpopulation Variations - Gender	Difference in diagnosis prevalence by gender, changes over time	Does the child have a psychiatric diagnosis of ADHD?	Parent report	2000, 2007: Boys: 2.6% - 3.7% (1.4 fold increase) Girls: 0.9%-1.5% (1.7 fold increase)																Large variations between subpopulations (by gender) with prevalence ratios decreasing over time
Brownell, M. D.; Yogendran, M. S.	2001	Attention-deficit hyperactivity disorder in Manitoba children: Medical diagnosis and psychostimulant treatment rates	Prevalence	Cross-sectional	Low Risk of Bias	Variations - Treatment	Accuracy/ Appropriateness - Treatment	1 year	1995	100% (314,153) of Manitoba population	Population Health Research Data Repository of Manitoba, Drug Program Information Network (DPIN)	<20	Both	Canada/ Manitoba	Prevalence Variations - Subpopulations		Subpopulation Variations - Location/Region	Difference in diagnosis prevalence by location	Official Diagnosis (ICD9)	Medical records	Northern Region: 0.63% (lowest) Brandon Region: 2.5% (highest)	Subpopulation Variations - SES/Insurance status	Difference in diagnosis prevalence by SES	Official Diagnosis (ICD9)	Medical records	Rural Areas: Q1 (lowest): 0.63%, Q5 (highest): 1.31% Urban area: no difference											Large variations between subpopulations (by location and in rural areas by SES, but not in urban areas)
Bruchmuller, K.; Margraf, J.; Schneider, S.	2012	Is ADHD diagnosed in accord with diagnostic criteria? Overdiagnosis and influence of client gender on diagnosis	RCT	Hypothetical scenario	Moderate Risk of Bias	Accuracy/ Appropriateness - Diagnosis	Variations - Diagnosis	2 months	2009	N/A	Random sample of 463 from therapist register	N/A	Both	Germany/ 4 states	Reservoir - Diagnostic Accuracy		Diagnostic Accuracy - Agreement between case definition and diagnosis (over/underdiagnosis)	Differences in % of correctly/ incorrectly diagnosed as ADHD (by gender of vignette)	Hypothetical diagnosis of 4 vignette cases (ICD10, vignette 1: ADHD criteria, vignette 2: 2 criteria missing, vignette 3: 3 criteria missing, vignette 4: other disorder)	463 Psychotherapists	ADHD diagnosis given: Girl: Vignette 1: 80% Vignette 2: 11% Vignette 3: 9% Vignetet 4: 13% Boy: Vignette 1: 77% Vignette 2: 30% Vignette 3: 20% Vignette 4: 18% Overall OR for ADHD diagnosis: 2.66 (p=.34) (for boy vs girls)																There is no difference in diagnoses between boys and girls for the truly symptomatic case. For the non-ADHD case, a boy was diagnosed twice as much with ADHD as a girl. Potential underdiagnosis for both genders and much higher overdiagnosis in boys than in girls
Centers for Disease, Control; Prevention	2010	Increasing prevalence of parent-reported attention-deficit/hyperactivity disorder among children --- United States, 2003 and 2007	Prevalence	Repeat cross-sectional	Low Risk of Bias	Time-trends - Diagnosis	Variations - Diagnosis	4 years	2003-2007	73,123 and 102,353	National Survey of Children's Health (NSCH)	4-17	Both	USA	Prevalence Variations - Subpopulations		Subpopulation Variations - Gender	Difference in diagnosis prevalence by gender	Does the child currently have an ADHD diagnosis?	Parent report	2007: Boys: 10.3% Girls: 4.0% (PR=2.57)	Subpopulation Variations - Location/Region	Difference in diagnosis prevalence by location	Does the child currently have an ADHD diagnosis?	Parent report	2007: Lowest: 5.1% (West) Highest: 8.3% (South) (PR=1.61)	Subpopulation Variations - SES/Insurance status	Difference in diagnosis prevalence by SES	Does the child currently have an ADHD diagnosis?	Parent report	2007: FPL: <100%: 9.2% 100-199%: 7.7% >=200%: 6.5% Highest education in family: <than high school: 6.5% high school: 9.0% >high school: 6.7% Health insurance: any: 7.6% (Medicaid: 10.9%, non-Medicaid: 6.1%) none: 3.7%	Subpopulation Variations - Race/ Ethnicity/ Indigenous status	Difference in diagnosis prevalence by ethnicity	Does the child currently have an ADHD diagnosis?	Parent report	2007: Primary Language: English: 8.0% non-English: 1.8% Ethnicity: Hispanic: 4.1% Non-Hispanic: 8.0%	Large variations between subpopulations (by location, gender, SES, ethnicity)
Centers for Disease, Control; Prevention	2005	Mental health in the United States. Prevalence of diagnosis and medication treatment for attention-deficit/hyperactivity disorder--United States, 2003	Prevalence	Cross-sectional	Low Risk of Bias	Variations - Diagnosis	Variations - Treatment	1 year	2003-2004	102353	National Survey of Children's Health (NSCH)	4-17	Both	USA	Prevalence Variations - Subpopulations		Subpopulation Variations - Gender	Difference in lifetime diagnosis prevalence by gender	Health professional ever told you the child has ADHD?	Parent report	2003: Boys: 11% Girls: 4.4% (PR=2.5)	Subpopulation Variations - Location/Region	Difference in lifetime diagnosis prevalence by location	Health professional ever told you the child has ADHD?	Parent report	2003: Lowest: 5.0% (Colorado) Highest: 11.1% (Alabama)	Subpopulation Variations - SES/Insurance status	Difference in lifetime diagnosis prevalence by SES indicators	Health professional ever told you the child has ADHD?	Parent report	2003: FPL: <100%: 9.6% 100-199%: 8.0% >=200%: 7.4% Highest education in family: <than high school: 6.5% high school: 8.6% >high school: 7.6% Health insurance: any: 8.1% none: 4.9%	Subpopulation Variations - Race/ Ethnicity/ Indigenous status	Difference in lifetime diagnosis prevalence by ethnicity	Health professional ever told you the child has ADHD?	Parent report	2003: Primary language: English: 8.6%, non-English: 1.3% Ethnicity: Hispanic: 3.7% Non-Hispanic: 8.6%	Large variations between subpopulations (by location, gender, SES, ethnicity)
Cho, S. C.; Kim, B. N.; Kim, J. W.; Rohde, L. A.; Hwang, J. W.; Chungh, D. S.; Shin, M. S.; Lyoo, I. K.; Go, B. J.; Lee, S. E.; Kim, H. W.	2009	Full syndrome and subthreshold attention-deficit/hyperactivity disorder in a Korean community sample: Comorbidity and temperament findings	Cross-sectional		Low Risk of Bias	Continuum		4 months	2005	1651	Random Elementary School Sample	M= 9	Both	South Korea/ Seoul	Reservoir - Spectrum/ Subthreshold		Subthreshold - Prevalence	Prevalence of subthreshold ADHD	Fulfilling subthreshold ADHD case definition (at least 3 and no more than 5 symptoms, meet impairment and age-of-onset criteria)	Parent report	9% (n=148)	Spectrum - Impact of extend of symptoms on outcomes	Difference in impact between S/ADHD and F/ADHD (various areas of functioning)	Fulfilling subthreshold ADHD case definition (at least 3 and no more than 5 symptoms, meet impairment and age-of-onset criteria)	Clinical assesment, Parent report	F/ADHD and S/ADHD were different in six CBCL dimensions. S/ADHD and controls were different in eight ones. F/ADHD and S/ADHD were the same in novelty seeking, persistence and self-directedness, but different to controls.											S/ADHD was more prevalent than F/ADHD. S/ADHD cases did not differ from F/ADHD in temperament and character profiles, showing high novelty seeking/low persistence/low self-directedness than controls. S/ADHD showed increased risk for externalizing disorders and distinct pattern of the CBCL compared to the controls, despite some differences between F/ADHD and S/ADHD.
Coker, T. R.; Elliott, M. N.; Toomey, S. L.; Schwebel, D. C.; Cuccaro, P.; Emery, S. T.; Davies, S. L.; Visser, S. N.; Schuster, M. A.	2016	Racial and ethnic disparities in ADHD diagnosis and treatment	Cohort	Cohort	Moderate Risk of Bias	Variations - Diagnosis	Variations - Treatment	7 years	2004-2011	4297	Healthy Passages Longitudinal Study	8-17	Both	USAS/ Alabama, California, Texas	Prevalence Variations - Subpopulations	Reservoir - Diagnostic Accuracy	Subpopulation Variations - Race/ Ethnicity/ Indigenous status	Differences in lifetime diagnosis and ADHD case definition prevalence by ethnicity	Health professional ever told you the child has ADHD?, Fulfilling ADHD case definition	Parent report	Diagnosis: 5th Grade: Total: 8% (368) white: 16% (152) black: 9% (131) 7th Grade: Total: 9% (422) white: 19% (191) black: 10% (139) Case Definition: 5th Grade: Total: 8% (350) white: 7% (68) black: 12% (176) 7th Grade: Total: 9% (400) white: 9% (87) black: 13% (195)	Diagnostic Accuracy - Agreement between case definition and diagnosis (over/underdiagnosis)	Differences between lifetime diagnosis and ADHD case definition prevalence	Health professional ever told you the child has ADHD?, Fulfilling ADHD case definition	Parent report	Diagnosis: 5th Grade: Total: 8% (368) white: 16% (152) black: 9% (131) 7th Grade: Total: 9% (422) white: 19% (191) black: 10% (139) Case Definition: 5th Grade: Total: 8% (350) white: 7% (68) black: 12% (176) 7th Grade: Total: 9% (400) white: 9% (87) black: 13% (195)											Potential over- and underdiagnosis. Black children have consistently higher symptom prevalence but consistently lower diagnosis rates
Collins, K. P.; Cleary, S. D.	2016	Racial and ethnic disparities in parent-reported diagnosis of ADHD: national survey of children's health (2003, 2007, and 2011)	Prevalence	Repeat cross-sectional	Moderate Risk of Bias	Time-trends - Diagnosis	Variations - Diagnosis	8 years	2003-2011	62,139 to 65,227	National Survey of Children's Health (NSCH)	5-17	Both	USA	Prevalence Variations - Subpopulations		Subpopulation Variations - Race/ Ethnicity/ Indigenous status	Difference in lifetime diagnosis prevalence by ethnicity, changes over time	Health professional ever told you the child has ADHD?	Parent report	2003, 2007, 2011: White: 9.6%, 11.5%, 14% (+46%) Black: 8.1%, 11.3%, 12.8% (+58%) Hispanic: 4.2%, 6.4%, 7.7% (+83%)	Subpopulation Variations - Gender	Difference in lifetime diagnosis prevalence by gender, changes over time	Health professional ever told you the child has ADHD?	Parent report	2003, 2007, 2011: Fenales: 4.7%, 6.2%, 7.3% (+55%) Males: 11.8%, 14.3%, 16.5% (+40%)											Large variations between subpopulations (by gender and ethnicity) with prevalence ratios generally decreasing over time
Cuffe, S. P.; Moore, C. G.; McKeown, R. E.	2005	Prevalence and correlates of ADHD symptoms in the National Health Interview Survey	Prevalence	Cross-sectional	Moderate Risk of Bias	Variations - Diagnosis		1 year	2001	10255	National Health Interview Survey (NHIS)	4-17	Both	USA	Prevalence Variations - Subpopulations	Reservoir - Diagnostic Accuracy	Subpopulation Variations - Gender	Difference in lifetime diagnosis prevalence and ADHD case definition by gender	Health professional ever told you the child has ADHD?, Fulfilling ADHD case definition	Parent report	Diagnosis: Boys: 9.4% Girls: 3.4% (PR 2.8) ADHD case definition: Boys: 4.19% Girls: 1.77% (PR 2.34)	Diagnostic Accuracy - Agreement between case definition and diagnosis (over/underdiagnosis)	% of subjects with diagnosis not meeting ADHD case definition	Health professional ever told you the child has ADHD?, Fulfilling ADHD case definition	Parent report	Males: 6.8% Females: 2.5%											Potential overdiagnosis. Many more children have lifetime parent-reported diagnosis than behaviours. May also be due to treatment or outgrown diagnosis.
Dalsgaard, S.; M. K. Humlum; H. S. Nielsen; M. Simonsen	2012	Relative standards in ADHD diagnoses: The role of specialist behavior	Cohort		Low Risk of Bias	Variations - Diagnosis		13 years	1997-2010	100% of the Danish population	Danish Psychiatric Central Register	<7	Both	Denmark	Prevalence Variations - Subpopulations		Subpopulation Variations - Relative Age	Difference in probability of having an ADHD diagnosis by relative age	Official Diagnosis	Medical records	No difference between youngest and oldest in class																There is no difference in diagnosis probability between youngest and oldest in class in a country with very low diagnosis rates where only specialists diagnose.
Danielson, M. L.; Visser, S. N.; Gleason, M. M.; Peacock, G.; Claussen, A. H.; Blumberg, S. J.	2017	A National Profile of Attention-Deficit Hyperactivity Disorder Diagnosis and Treatment Among US Children Aged 2 to 5 Years	Prevalence	Repeat cross-sectional	Moderate Risk of Bias	Time-trends - Diagnosis	Time-trends - Treatment	5 years	2007-2012	17,889 and 19,897	National Survey of Children's Health (NSCH), National Survey of Children with Special Health Care Needs (NSCSHCN)	2-5	Both	USA	Prevalence Variations - Subpopulations		Subpopulation Variations - Gender	Difference in diagnosis prevalence by gender	Does the child currently have an ADHD diagnosis?	Parent report	2011: Boys: 2.1% Girls: 0.8%	Subpopulation Variations - Location/Region	Difference in diagnosis prevalence by location	Does the child currently have an ADHD diagnosis?	Parent report	2011: Lowest: 0.7% (West) Highest: 2.1% (South)	Subpopulation Variations - SES/Insurance status	Difference in diagnosis prevalence by poverty level	Does the child currently have an ADHD diagnosis?	Parent report	2011: FPL: <100%: 2.7% 100-199%: 1.8% >=200%: 0.8% Highest education in family: <than high school: 1.9% high school: 1.8% >high school: 1.2% Health insurance: Medicaid: 2.4% non-Medicaid: 0.7% none: 1.3%	Subpopulation Variations - Race/ Ethnicity/ Indigenous status	Difference in diagnosis prevalence by ethnicity	Does the child currently have an ADHD diagnosis?	Parent report	2011: Ethnicity: Hispanic: 0.7 White: 1.4% Black 3.2%	Large variations between subpopulations (by location, gender, SES, ethnicity)
Davidovitch, M.; Koren, G.; Fund, N.; Shrem, M.; Porath, A.	2017	Challenges in defining the rates of ADHD diagnosis and treatment: Trends over the last decade	Prevalence	Dynamic cohort	Low Risk of Bias	Time-trends - Diagnosis	Time-trends - Treatment	10 years	2005-2014	25% of Israeli population	Maccabi Healthcare Service Database (Health Maintenance Organisation)	5-17	Both	Israel	Prevalence Variations - Subpopulations		Subpopulation Variations - Gender	Difference in diagnosis incidence by gender, changes over time	Official Diagnosis and/ or two purchases of ADHD medication	Claims data	2005, 2011, 2014 Boys: 2.02%, 2.86%, 2.3% Girls: 0.97%, 1.87%, 1.92%																Large variations between subpopulations (by gender) with incidence ratios decreasing over time
Dopfner, M.; Breuer, D.; Wille, N.; Erhart, M.; Ravens-Sieberer, U.	2008	How often do children meet ICD-10/DSM-IV criteria of attention deficit-/hyperactivity disorder and hyperkinetic disorder? Parent-based prevalence rates in a national sample - Results of the BELLA study	Prevalence	Cross-sectional	Moderate Risk of Bias	Accuracy/ Appropriateness - Diagnosis		3 years	2003-2006	2452	BELLA module of the German Health Interview and Examination Survey for Children and Adolescents (KiGGS)	7-17	Both	Germany	Prevalence Variations - Diagnosis		Diagnosis Variations - Diagnostic definition	Difference in prevalence by diagnostic definition (in same population)	Fulfilling ADHD case definition (ICD10 or DSM-IV criteria)	Parent report	DSMIV: 2.2% ICD10: 0.6%																Broadening of criteria leads to increases in potential cases.
Elder, T.E.	2010	The importance of relative standards in ADHD diagnoses: evidence based on exact birth dates	Cohort		Moderate Risk of Bias	Variations - Diagnosis		10 years	1998-2007	11784	Early Childhood Longitudinal Study-Kindergarten cohort (ECLSK)	Kindergarten - Grade 8	Both	USA	Prevalence Variations - Subpopulations		Subpopulation Variations - Relative Age	Difference in lifetime diagnosis prevalence by relative age	Health professional ever told you the child has ADHD?	Parent report	Youngest in class: 8.4% Oldest in class: 5.1%																Youngest children in class much more likely to be diagnosed than oldest , but not much more likley to have parent-repoted ADHD symptoms.
Evans, W. N.; Morrill, M. S.; Parente, S. T.	2010	Measuring inappropriate medical diagnosis and treatment in survey data: The case of ADHD among school-age children	Prevalence	Repeat cross-sectional	Low Risk of Bias	Subpopulation prevalence variations		10 years	1997-2006	34173	National Health Interview Survey (NHIS), Medical Expenditure Panel Survey (MEPS), a nationwide private health insurance company database	7-17	Both	USA	Prevalence Variations - Subpopulations		Subpopulation Variations - Relative Age	Difference in lifetime diagnosis prevalence by relative age	Health professional ever told you the child has ADHD?	Parent report	Youngest: 9.67% Oldest: 7.62%																Youngest children in class much more likely to be diagnosed than oldest.
Fabiano, F; N. Haslam	2020	Diagnostic inflation in the DSM: A meta-analysis of changes in the stringency of psychiatric diagnosis from DSM-III to DSM-5	Systematic Review	Observational studies	Moderate Risk of Bias	Variations - Case Definition		unclear	until 2019	unclear	5 databases 123 studies	any	Both	Any	Prevalence Variations - Diagnosis		Diagnosis Variations - Diagnostic definition	Difference in prevalence by diagnostic definition	Fulfilling ADHD case definition (DSMIII, DSMIIIR, DSMIV or DSM5 criteria)	various	DSMIII to IIIR: 18% increase DSMIIR to DSMIV: 33% increase (ns) DSMIV to DSM5: 17% increase (ns) Overall: 84% increase																Broadening of criteria leads to increases in potential cases.
Fabiano, Gregory A.; Pelham, William E., Jr.; Majumdar, Antara; Evans, Steven W.; Manos, Michael J.; Caserta, Donald; Girio-Herrera, Erin L.; Pisecco, Stewart; Hannah, Jane N.; Carter, Randy L.	2013	Elementary and middle school teacher perceptions of attention-deficit/hyperactivity disorder prevalence	Prevalence	Cross-sectional	High Risk of Bias	Accuracy/ Appropriateness - Diagnosis		1 year	Not reported	Not reported	School-based postal survey	Kindergarten - Grade 8	Both	USA	Reservoir - Diagnostic Accuracy		Diagnostic Accuracy - Agreement between case definition and diagnosis (over/underdiagnosis)	% of subjects meeting ADHD case definitions without diagnosis	How many additional children in your class do you believe have ADHD but have not been identified?	Teacher report	+5.46% (5.25% with report of official diagnosis)																About the same number of children are identified as possible additional ADHD cases not yet diagnosed.
Fairman, K.A.; A. M. Peckham; D. A. Sclar	2020	Diagnosis and Treatment of ADHD in the United States: Update by Gender and Race	Prevalence	Repeat cross-sectional	Low Risk of Bias	Time- trends - Diagnosis	Variations - Diagnosis	5 years	2008-2013	254,326 visits	National Ambulatory Medical Care Survey (NAMCS)	<20	Both	USA	Prevalence Variations - Subpopulations		Subpopulation Variations - Gender	Difference in diagnosis prevalence by gender, changes over time	Official diagnosis	Health care visit records	2008/09, 2012/13: Boys: 12.83%, 15.03% (17.1% increase) Girls: 5.63%, 6.85% (21.7% increase)	Subpopulation Variations - Race/ Ethnicity/ Indigenous status	Difference in diagnosis prevalence by ethnicity, changes over time	Official diagnosis	Health care visit records	2008/09, 2012/13: White: 4.2%, 5.17% (23% increase) Black: 3.81%, 6.43% (69% increase)	Subpopulation Variations - SES/Insurance status	Difference in diagnosis prevalence by insurance status, changes over time	Official diagnosis	Health care visit records	2008/09, 2012/13: Private: 3.3%, 4.8% (45% increase) Medicare: 3.9%, 4.6% (16% increase) Medicaid: 4.4%, 4.8% (9% increase)						Large variations between subpopulations (by gender, insurance status, ethnicity) with prevalence ratios generally decreasing over time
Fergusson, D. M.; Lynskey, M. T.; Horwood, L. J.	1997	Attentional difficulties in middle childhood and psychosocial outcomes in young adulthood	Cohort		Low Risk of Bias	Continuum	Other - non-relevant	10 years	1985-1994	969	Christchurch Health and Development Study (CHDS)	8, 18	Both	New Zealand/ Christchurch	Reservoir - Spectrum/ Subthreshold		Spectrum - Impact of extend of symptoms on outcomes	Difference in adverse adult outcomes by extent of childhood attentional difficulties	Various educational outcomes	Clinical assessment, Self-report	Leaving school prior to age 16: Low attentional difficulties: 3.4% Medium AD: 6.6% High AD: 12.3% Leaving school without qualificatons: Low AD: 16% Medium AD: 26.1% High AD: 38.9%																Increasing severity of ADHD symptoms in childhood are related to increased risks of adverse educational outcomes in adolescence/early adulthood.
Fergusson, David M.; Boden, Joseph M.; Horwood, L.	2010	Classification of behavior disorders in adolescence: Scaling methods, predictive validity, and gender differences	Cohort		Low Risk of Bias	Continuum	Other - non-relevant	11 years	1991-2002	995	Christchurch Health and Development Study (CHDS)	14, 25	Both	New Zealand/ Christchurch	Reservoir - Spectrum/ Subthreshold		Spectrum - Impact of extend of symptoms on outcomes	Difference in adverse adult outcomes by extent of adolescent attentional difficulties	Various educational and employment outcomes	Clinical assessment, Parent, teacher and self-report	Positive correlation: Delayed reading and leaving school without qualifications (p<0.001) Negative correlation: Univeristy degree, educational achievement rank, income (p<0.01)																Increasing severity of ADHD symptoms in adolescence are related to increased risks of adverse outcomes in early adulthood.
Fergusson, David M.; Horwood, L.	1995	Predictive validity of categorically and dimensionally scored measures of disruptive childhood behaviors	Cohort		Moderate Risk of Bias	Continuum	Other - non-relevant	2 years	1992-1993	935	Christchurch Health and Development Study (CHDS)	15-16	Both	New Zealand/ Christchurch	Reservoir - Spectrum/ Subthreshold		Spectrum - Impact of extend of symptoms on outcomes	Difference in adverse adolescent outcomes by extent of adolescent attentional difficulties	Various social and substance abuse outcomes	Clinical assessment, Self-report	Smoking, alcohol problems,cannabis use,frequent offender, school dropout all positively correlated to increasing ADHD symptom score (p<0.001)																Evidence of continuous dose-response relationships between the extent of ADHD symptoms and risk of the five outcomes.
Foreman, David M.; Ford, Tamsin	2008	Assessing the diagnostic accuracy of the identification of hyperkinetic disorders following the introduction of government guidelines in England	Diagnostic Test Accuracy		Moderate Risk of Bias	Accuracy/ Appropriateness - Diagnosis		9 months	2004-2005	502	3 Secondary Care Child and Adolescent Mental Health Service (CAMHS) teams	Mean= 11	Both	England/ East Berkshire	Reservoir - Diagnostic Accuracy		Diagnostic Accuracy - Agreement between case definition and diagnosis (over/underdiagnosis)	Agreement with initial assessment during re-evaluation	Re-evaluation of previous ADHD and HKD	Medical record review	98% accuracy: 6 symptomatic ADHD cases previoulsy undiagnosed 2 symptomatic HKD cases previoulsy undiagnosed.																Very little inaccuracy detected. Some potential underdiagnosis (8 cases), no overdiagnosis.
Froehlich, T. E.; Lanphear, B. P.; Epstein, J. N.; Barbaresi, W. J.; Katusic, S. K.; Kahn, R. S.	2007	Prevalence, recognition, and treatment of attention-deficit/hyperactivity disorder in a national sample of US children	Prevalence	Repeat cross-sectional	Moderate Risk of Bias	Variations - Diagnosis	Variations - Features	4 years	2001-2004	3082	National Health and Nutrition Examination Survey (NHANES)	8-15	Both	USA	Prevalence Variations - Subpopulations	Reservoir - Diagnostic Accuracy	Subpopulation Variations - Gender	% of subjects with ADHD diagnosis (of subjects meeting ADHD case definition) by gender	Health professional ever told you the child has ADHD?, Fulfilling ADHD case definition (DSMIV criteria)	Parent report	Boys: 54.6% Girls: 33% (AOR 0.3)	Subpopulation Variations - SES/Insurance status	% of subjects with ADHD diagnosis (of subjects meeting ADHD case definition) by insurance status	Health professional ever told you the child has ADHD?, Fulfilling ADHD case definition (DSMIV criteria)	Parent report	Insured: 51.5% Uninsured: 16.4% (AOR 0.1)	Diagnostic Accuracy - Agreement between case definition and diagnosis (over/underdiagnosis)	% of subjects with ADHD diagnosis (of subjects meeting ADHD case definition)	Health professional ever told you the child has ADHD?, Fulfilling ADHD case definition (DSMIV criteria)	Parent report	0.479						Potential underdiagnosis. Less than half of children meeting case definition had a diagnosis. Gender and health insurance status are significant predictors of receiving a diagnosis.
Getahun, D.; Jacobsen, S. J.; Fassett, M. J.; Chen, W.; Demissie, K.; Rhoads, G. G.	2013	Recent trends in childhood attention-deficit/hyperactivity disorder	Prevalence	Dynamic cohort	Low Risk of Bias	Time-trends - Diagnosis	Variations - Diagnosis	10 years	2001-2010	842830	Kaiser Permanente Southern California (KPSC) health plan	5-11	Both	USA/ California	Prevalence Variations - Subpopulations		Subpopulation Variations - Race/ Ethnicity/ Indigenous status	Difference in diagnosis prevalence by ethnicity, changes over time	Official Diagnosis (diagnosis on at least 2 occasions by specialized physicians or diagnosis on 1 occasion and at least 2 refills of medications)	Claims data	2001, 2006, 2010: White: 4.7%, 5.2%, 5.6% (PR 1.3) Hispanic: 1.7%, 2.1%, 2.5% (PR 1.6) Black: 2.6%, 3.4%, 4.1% (PR 1.7)																Large variations between subpopulations (by ethnicity) with prevalence ratios generally decreasing over time
Ghanizadeh, A.	2013	Agreement between diagnostic and statistical manual of mental disorders, Fourth Edition, and the proposed DSM-V attention deficit hyperactivity disorder diagnostic criteria: An exploratory study	Diagnostic Test Accuracy		High Risk of Bias	Variations - Case Definition	Accuracy/ Appropriateness - Diagnosis	Not reported	Not reported	246	Child and adolescent psychiatry clinic at Shiraz University of Medical Sciences (Clinically referred convenient sample)	M= 9.8 (subjects), M= 11.5 (comparison group)	both	Iran/ Shiraz	Prevalence Variations - Diagnosis		Diagnosis Variations - Diagnostic definition	Difference in prevalence by diagnostic definition (in same population)	Fulfilling ADHD case definition (DSMIV or DSM5 criteria)	Clinical assessment	DSMIV: 62.6% (154) DSM5: 73.6% (181)																Broadening of criteria leads to increases in potential cases.
Halldner, Linda; Tillander, Annika; Lundholm, Cecilia; Boman, Marcus; Langstrom, Niklas; Larsson, Henrik; Lichtenstein, Paul	2014	Relative immaturity and ADHD: Findings from nationwide registers, parent- and self-reports	Prevalence	Only cohort 1	Low Risk of Bias	Variations - Diagnosis	Variations - Features	5 years	2005-2009	100% of Swedish population (cohort 1)	National Patient Register (NPR), Prescribed Drug Register (PDR)	6-17	Both	Sweden	Prevalence Variations - Subpopulations		Subpopulation Variations - Relative Age	Difference in OR of having an ADHD diagnosis by relative age	Official Diagnosis (ICD10 diagnosis or one or more dispensed prescriptions of ADHD medications)	Medical records	OR between 1.1 and 1.5 for youngest in class compared to oldest (trend diminishing with older age: Age 7: OR 1.5 Age 17: OR 1.1)																The odds for having an ADHD diagnosis were significantly higher for the youngest in class. The effect was attenuated with increasing age and no longer seen in adult age.
Haslam, N.; Williams, B.; Prior, M.; Haslam, R.; Graetz, B.; Sawyer, M.	2006	The latent structure of attention-deficit/hyperactivity disorder: A taxometric analysis	Prevalence	Taxometric analysis	Low Risk of Bias	Continuum		Not reported	Not reported	2996	Child and Adolescent Component of the National Survey of Mental Health and Well-being	6-17	Both	Australia	Reservoir - Spectrum/ Subthreshold		Spectrum - Analysis of categorical vs dimensional approach	Explore dimensional vs categorical model	Taxometric analysis of latent structure: MAXEIG and MAMBAC procedures (3 constructed indicator variables: total CBCL score, number of inattention symptoms and number of H/I symptoms)	Parent report	Both procedures strongly support a dimensional view																No clear and objective diagnostic boundary exists.
Havey, J.; Olson, Julie M.; McCormick, Christine; Cates, Gary L.	2005	Teachers' Perceptions of the Incidence and Management of Attention-Deficit Hyperactivity Disorder	Prevalence	Cross-sectional	High Risk of Bias	Variations - Features		Not reported	Not reported	121	Random school sample	6-14	Both	USA/ Midwest	Prevalence Variations - Subpopulations		Subpopulation Variations - Other	Difference in diagnosis prevalence and ADHD case definition by class size	How many students are diagnosed with ADHD in the class?, How many students do you think have ADHD in the class?	Teacher report	Bigger classes: Actual rate >5%: 52% (14/27) Perceived rate >5%: 63% (17/27) Smaller classes: Actual rate >5%: 20% (5/25) Perceived rate >5%: 44% (11/25)	Subpopulation Variations - Gender	Difference in case definition prevalence by gender	Fulfilling ADHD case definition (DSMIV criteria)	Teacher report	Boys: 36% (24/66) Girls: 9% (5/57)	Subpopulation Variations - Race/ Ethnicity/ Indigenous status	Difference in case definition prevalence by ethnicity	Fulfilling ADHD case definition (DSMIV criteria)	Teacher report	White: 33% (28/86) Hispanic: 3% (1/35)						Large variations between subpopulations (gender, ethnicity and classroom size). Potential underdiagnosis.
Hire, A. J.; Ashcroft, D. M.; Springate, D. A.; Steinke, D. T.	2018	ADHD in the United Kingdom: Regional and Socioeconomic Variations in Incidence Rates Amongst Children and Adolescents (2004-2013)	Prevalence	Dynamic cohort	Moderate Risk of Bias	Time-trends - Diagnosis	Variations - Diagnosis	10 years	2004-2013	approx 13.5m	Clinical Practice Research Datalink (CPRD)	0-19	Both	UK	Prevalence Variations - Subpopulations		Subpopulation Variations - Gender	Difference in diagnosis incidence by gender	Official Diagnosis	Claims data	Boys: 18.63/10,000PYAR Girls: 4.37/10,000PYAR	Subpopulation Variations - SES/Insurance status	Difference in diagnosis incidence by SES	Official Diagnosis	Claims data	Least deprived quintile: 9.35/10,000PYAR Middle quintile: 11.36/10,000PYAR Most deprived quintile: 14.13/10,000PYAR											Large variations between subpopulations (by gender and SES)
Holland, J.; Sayal, K.	2018	Relative age and ADHD symptoms, diagnosis and medication: a systematic review	Systematic Review	Observational studies	Moderate Risk of Bias	Variations - Diagnosis		18 years	2000-2017	746281	8 databases 20 studies	<19	Both	Any	Prevalence Variations - Subpopulations		Subpopulation Variations - Relative Age	Difference in RR of having an ADHD diagnosis by relative age	Official Diagnosis	various	Higher prescribing countries: pooled RR1.27 (1.22-1.47) Other countries: RR0.91-2.18																The relative age effect is evident in the majority of countries, being overall bigger in countries with higher prescribing rates than in those with lower rates.
Hong, S. B.; Dwyer, D.; Kim, J. W.; Park, E. J.; Shin, M. S.; Kim, B. N.; Yoo, H. J.; Cho, I. H.; Bhang, S. Y.; Hong, Y. C.; Pantelis, C.; Cho, S. C.	2014	Subthreshold attention-deficit/hyperactivity disorder is associated with functional impairments across domains: A comprehensive analysis in a large-scale community study	Prevalence	Cross-sectional	High Risk of Bias	Continuum		Not reported	Not reported	921	School-based community sample	8-11	Both	South Korea	Reservoir - Spectrum/ Subthreshold		Subthreshold - Prevalence	Prevalence of subthreshold ADHD	Fulfilling subthreshold ADHD case definition (at least 3 and no more than 5 symptoms)	Parent report	11.5% S/ADHD (5.2% F/ADHD)	Spectrum - Impact of extend of symptoms on outcomes	Difference in impact between S/ADHD and F/ADHD (various areas of functioning)	Fulfilling subthreshold ADHD case definition (at least 3 and no more than 5 symptoms)	Clinical assessmen, Parent report	S/ and F/ADHD were significantly associated with higher ADHD-RS and CBCL scores and lower LDES and Stroop test scores (neurocognitive performance), all associations were greater with F/ADHD than with S/ADHD.											The more severe the symptoms, the higher the levels of impairment even at S/ADHD levels. The findings support the continuum model of ADHD
Huang, C. L.; Chu, C. C.; Cheng, T. J.; Weng, S. F.	2014	Epidemiology of treated attention-deficit/hyperactivity disorder (ADHD) across the lifespan in Taiwan: a nationwide population-based longitudinal study	Prevalence	Dynamic cohort	Low Risk of Bias	Time-trends - Diagnosis		6 years	1999-2005	1m	The Longitudinal Health Insurance Database	0-99	Both	Taiwan	Prevalence Variations - Subpopulations		Subpopulation Variations - Gender	Difference in diagnosis prevalence by gender, changes over time	Official Diagnosis (ICD9)	Claims data	M/F ratio: 1999: 4.23 2005: 3.85	Subpopulation Variations - Gender	Difference in IR of having an ADHD diagnosis by gender	Official Diagnosis (ICD9)	Claims data	M/F ratio: 2000: 3.98 2005: 2.95											Large variations between subpopulations (by gender) with prevalence and incidence ratios decreasing over time.
Hudziak, J. J.; Heath, A. C.; Madden, P. F.; Reich, W.; Bucholz, K. K.; Slutske, W.; Bierut, L. J.; Neuman, R. J.; Todd, R. D.	1998	Latent class and factor analysis of DSM-IV ADHD: A twin study of female adolescents	Prevalence	Latent class and factor analysis	High Risk of Bias	Continuum	Variations - Features	1 year	1995	1,549 twin pairs	Prospective twin study on the determinants of alcoholism risk in women	13-19	Female	USA/ Missouri	Reservoir - Spectrum/ Subthreshold		Spectrum - Analysis of categorical vs dimensional approach	Explore dimensional vs categorical model	Latent class and factor analysis of ADHD symptoms (DSMIV criteria)	Parent report	Analyses consistent with the presence of separate continuous domains of inattention, hyperactivity-impulsivity, and combined problems.																ADHD subtypes can be thought of as existing on separate continua of severity.
Huss, M.; Holling, H.; Kurth, B. M.; Schlack, R.	2008	How often are german children and adolescents diagnosed with ADHD? Prevalence based on the judgment of health care professionals: Results of the german health and examination survey (KiGGS)	Prevalence	Repeat cross-sectional	Low Risk of Bias	Accuracy/ Appropriateness - Diagnosis	Variations - Diagnosis	3 years	2003-2006	13771	KiGGS Study (the German health and examination survey)	0-17	Both	Germany	Prevalence Variations - Subpopulations		Subpopulation Variations - Gender	Difference in lifetime diagnosis prevalence and ADHD case definition by gender	Health professional ever told you the child has ADHD?, Fulfilling potential ADHD case definition (SDQ subscale, no diagnosis)	Parent report	Diagnosis: Boys: 7.9%, Girls: 1.8% (OR 4.8) Additional potential cases: Boys: 6.4%, Girls: 3.6% (OR: 1.85)	Subpopulation Variations - SES/Insurance status	Difference in lifetime diagnosis prevalence and ADHD case definition by SES	Health professional ever told you the child has ADHD?, Fulfilling potential ADHD case definition (SDQ subscale, no diagnosis)	Parent report	Diagnosis: Low: 6.4% High: 3.2% (OR 2.27) Additional potential cases: Low: 8.0% High: 2.9% (OR 3.04)	Subpopulation Variations - Race/ Ethnicity/ Indigenous status	Difference in lifetime diagnosis prevalence and ADHD case definition by migrant status	Health professional ever told you the child has ADHD?, Fulfilling potential ADHD case definition (SDQ subscale, no diagnosis)	Parent report	Diagnosis: Migrant background: 3.1% Non-migrant background: 5.1% (OR 0.5) Additional potential cases: Migrant background: 5.9% Non-migrant backgroud: 4.8% (OR 0.97)						Large variations between subpopulations both in diagnosed cases and potentially additional cases
Karlstad, O.; Furu, K.; Stoltenberg, C.; Haberg, S. E.; Bakken, I. J.	2017	ADHD treatment and diagnosis in relation to children's birth month: Nationwide cohort study from Norway	Prevalence	Dynamic cohort	Low Risk of Bias	Variations - Treatment		10 years	2004-2014	509827	Norwegian Prescription Database (NorPD), Norwegian Patient Registry (NPR), Norwegian Directorate of Health, National Registry	6-14	Both	Norway	Prevalence Variations - Subpopulations		Subpopulation Variations - Relative Age	Difference in diagnosis prevalence by relative age	Official Diagnosis (ICD10)	Medical records	Specialist diagnosis: Youngest: 4.1% Oldest: 2.7% GP diagnosis: Youngest: 3.9% Oldest: 2.7%																Youngest children in class much more likely to be diagnosed than oldest.
Kirova, A. M.; Kelberman, C.; Storch, B.; DiSalvo, M.; Woodworth, K. Y.; Faraone, S. V.; Biederman, J.	2019	Are subsyndromal manifestations of attention deficit hyperactivity disorder morbid in children? A systematic qualitative review of the literature with meta-analysis	Other Review	Observational studies	High Risk of Bias	Continuum		Not reported	Not reported	11111	2 databases 15 studies	<19	Both	Any	Reservoir - Spectrum/ Subthreshold		Subthreshold - Prevalence	Prevalence of subthreshold ADHD	Fulfilling subthreshold ADHD case definition (various definitions)	various	17.7% (range:4%-61%)	Spectrum - Impact of extend of symptoms on outcomes	Difference in impact between S/ADHD and F/ADHD (various areas of functioning)	Fulfilling subthreshold ADHD case definition (various definitions)	various	Continuous outcomes: Pooled SMD: 0.83, significant, increased impairment associated with S/ADHD relative to controls Binary outcomes: Pooled OR: 5.71, significant, increased risk for negative outcomes associated with S/ADHD relative to controls Pooled RR: 1.45 significant, increased risk for negative outcomes for F/ADHD compared to S/ADHD (high and significant heterogeneity for all results)											High prevalence of S/ADHD. F/ADHD associated with higher levels of impairment, but S/ADHD also associated with more impairment than controls on a range of outcomes (long and short-term)
Lahey, B B; W. E. Pelham; A. Chronis; G. Massetti; H. Kipp; A. Ehrhardt; S. S. Lee	2006	Predictive validity of ICD-10 hyperkinetic disorder relative to DSM-IV attention-deficit/hyperactivity disorder among younger children	Cohort		Moderate Risk of Bias	Variations - Case Definition		6 years	unclear	217	2 Child psychiatry centres (clinically referred sample) and advertisements (control community sample)	4-13	Both	USA/ Chicago and Pittsburgh	Prevalence Variations - Diagnosis		Diagnosis Variations - Diagnostic definition	Difference in prevalence by diagnostic definition (in same population)	Fulfilling ADHD case definition (DSMIV or ICD10 criteria)	Parent and teacher report	DSMIV: 100% ICD10: 26%																Broadening of criteria leads to increases in potential cases.
Lahey, B. B.; Applegate, B.; McBurnett, K.; Biederman, J.; Greenhill, L.; Hynd, G. W.; Barkley, R. A.; Newcorn, J.; Jensen, P.; Richters, J.; et al.,	1994	DSM-IV field trials for attention deficit hyperactivity disorder in children and adolescents	Diagnostic Test Accuracy		High Risk of Bias	Accuracy/ Appropriateness - Diagnosis		Not reported	Not reported	380	Sample of clinically referred children	4-17	Both	USA	Prevalence Variations - Diagnosis		Diagnosis Variations - Diagnostic definition	Difference in prevalence by diagnostic definition (in same population)	Fulfilling ADHD case definition (DSMIII, DSMIIIR or DSMIV criteria, without age of onset or impairment criteria)	Clinical assessment, Parent, teacher and self-report	DSMIII: 59% (224/379) DSMIIIR: 63% (240/379) DSMIV: 73% (276/379)																Broadening of criteria leads to increases in potential cases.
Lahey, B. B.; Loeber, R.; Stouthamer-Loeber, M.; Christ Green, M. A. G. S.; Russo, M. F.; Frick, P. J.; Dulcan, M.	1990	Comparison of DSM-III and DSM-III-R diagnoses for prepubertal children: Changes in prevalence and validity	Diagnostic Test Accuracy		High Risk of Bias	Accuracy/ Appropriateness - Diagnosis		1 year	1987-1988	177	3 University outpatient clinics (clinically referred sample)	7-12	Male	USA/ Georgia and Pennsylvania	Prevalence Variations - Diagnosis		Diagnosis Variations - Diagnostic definition	Difference in prevalence by diagnostic definition (in same population)	Fulfilling ADHD case definition (DSMIII, DSMIIIR criteria)	Clinical assessment, Parent, teacher and self-report	DSMIII: 55% (97/177) DSMIIIR: 63% (111/177)																Broadening of criteria leads to increases in potential cases.
Larsson, H.; Anckarsater, H.; Rastam, M.; Chang, Z.; Lichtenstein, P.	2012	Childhood attention-deficit hyperactivity disorder as an extreme of a continuous trait: a quantitative genetic study of 8,500 twin pairs	Prevalence	Twin study	Low Risk of Bias	Continuum		Not reported	2004-ongoing	16858	Swedish Twin Registry	9-12	Both	Sweden	Reservoir - Spectrum/ Subthreshold		Subthreshold - Prevalence	Prevalence of subthreshold ADHD	Fulfilling subthreshold ADHD case definition	Parent report	9.75% S/ADHD (1.78% F/ADHD)																ADHD is best viewed as the quantitative extreme of genetic and environmental factors operating dimensionally throughout the distribution of ADHD symptoms.
Layton, T. J.; Barnett, M. L.; Hicks, T. R.; Jena, A. B.	2018	Attention deficit-hyperactivity disorder and month of school enrollment	Prevalence		Low Risk of Bias	Variations - Diagnosis		8 years	2007-2015	407846	MarketScan Administrative Claims Database (Databases of Truven Health)	Kindergarten	Both	USA	Prevalence Variations - Subpopulations		Subpopulation Variations - Relative Age	Difference in diagnosis prevalence by relative age	Official Diagnosis (ICD9 or one or more prescription for an ADHD medication)	Claims data	Youngest: 0.85% Oldest: 0.64%																Youngest children in class much more likely to be diagnosed than oldest.
Lecendreux, M.; Konofal, E.; Cortese, S.; Faraone, S. V.	2015	A 4-Year follow-up of attention-deficit/hyperactivity disorder in a population sample	Prevalence	Cohort	High Risk of Bias	Continuum		4 years	2008-2012	875	Random telephone sample	6-16	Both	France	Reservoir - Spectrum/ Subthreshold		Subthreshold - Prevalence	% of subjects still meeting F/ADHD or S/ADHDH at 4-year follow up	Fulfilling subthreshold or full ADHD case definition	Parent report	Age 6-12: 3.56% F/ADHD Age 10-16: 43.8% F/ADHD 22% S/ADHD 35% no ADHD (of baseline case)																Data support a dimensional conceptualization of the disorder and show existence of a subthreshold diagnostic category.
Lecendreux, M.; Silverstein, M.; Konofal, E.; Cortese, S.; Faraone, S. V.	2019	A 9-Year Follow-Up of Attention-Deficit/Hyperactivity Disorder in a Population Sample	Prevalence	Cohort	High Risk of Bias	Continuum		9 years	2008-2017	492	Random telephone sample	6-21	Both	France	Reservoir - Spectrum/ Subthreshold		Subthreshold - Prevalence	% of subjects still meeting F/ADHD or S/ADHDH at 9-year follow up	Fulfilling subthreshold or full ADHD case definition	Parent report	Age 6-12: 3.65% F/ADHD (n=18) Age 15-21: 16.7% F/ADHD 11.1% S/ADHD (of baseline cases)																Data support a dimensional conceptualization of the disorder and show existence of a subthreshold diagnostic category.
Lee, S. I.; Schachar, R. J.; Chen, S. X.; Ornstein, T. J.; Charach, A.; Barr, C.; Ickowicz, A.	2008	Predictive validity of DSM-IV and ICD-10 criteria for ADHD and hyperkinetic disorder	Diagnostic Test Accuracy		High Risk of Bias	Accuracy/ Appropriateness - Diagnosis	Continuum	Not reported	Not reported	419	1 paediatric outpatient clinic (clinically referred sample)	6-16	Both	Canada/ Toronto	Prevalence Variations - Diagnosis		Diagnosis Variations - Diagnostic definition	Difference in prevalence by diagnostic definition (in same population)	Fulfilling ADHD case definition (DSMIV or ICD10)	Clinical assessment, Parent, teacher and self-report	HKD: 11% ADHD-C: 58.7% (incl all HKD) ADHD-IA: 27% ADHD-HI: 14.3%																Broadening of criteria leads to increases in potential cases.
Leung, P. W.; S. L. Luk; T. P. Ho; E. Taylor; F. L. Mak; J. Bacon-Shone	1996	The diagnosis and prevalence of hyperactivity in Chinese schoolboys	Cohort		Low Risk of Bias	Variations - Case Definition		unclear	unclear	611	112 schools (community sample)	Grade 1	Male	China/ Hong Kong	Prevalence Variations - Diagnosis		Diagnosis Variations - Diagnostic definition	Difference in prevalence by diagnostic definition (in same population)	Fulfilling ADHD case definition (DSMIII, DSMIIIR or ICD10 criteria)	Parent and teacher report, clinical assessment	ICD10: 18 (2.9%) DSMIII: 84 (13.7%) DSMIIIR: 128 (20.9%)																Broadening of criteria leads to increases in potential cases.
Levy, F.; Hay, D. A.; McStephen, M.; Wood, C.; Waldman, I.	1997	Attention-deficit hyperactivity disorder: A category or a continuum? Genetic analysis of a large-scale twin study	Prevalence	Twin study	High Risk of Bias	Continuum	Other - non-relevant	Not reported	Not reported	5067	Australian National Health and Medical Research Council Twin Registry	4-12	Both	Australia	Reservoir - Spectrum/ Subthreshold		Spectrum - Analysis of categorical vs dimensional approach	Explore dimensional vs categorical model	De Fries and Fulker regression technique to examine heritability	Parent report	ADHD was not significantly more heritable for the disorder than the trait: probands represent the tail of a continuum rather than a discrete group																ADHD is best viewed as the extreme of a behavior that varies genetically throughout the entire population rather than a dicrete disorder.
Longridge, R.; Norman, S.; Henley, W.; Newlove Delgado, T.; Ford, T.	2019	Investigating the agreement between the clinician and research diagnosis of attention deficit hyperactivity disorder and how it changes over time; a clinical cohort study	Diagnostic Test Accuracy		High Risk of Bias	Accuracy/ Appropriateness - Diagnosis		4 years	2006-2009	288	2 Child and Adolescent Mental Health Services (clinically referred sample)	5-11	Both	England/ London	Reservoir - Diagnostic Accuracy		Diagnostic Accuracy - Agreement between case definition and diagnosis (over/underdiagnosis)	Agreement between ADHD case definition and diagnosis	Fulfilling ADHD case definition (DSMIV), Official diagnosis	Parent and teacher report, Clinical assessment	Symptomatic cases: 101/288 (of these: 26 with definite diagnosis, 34 with possible diagnosis, 41 without diagnosis) Definite diagnosis: 9/246 (of these: 7 symptomatic), Possible dianosis: 72/246 (of these: 43 symptomatic)																Potential under- and overdiagnosis due to poor agreement between clinician’s diagnosis and a clinically rated standardised diagnostic assessment.
Loughran, Sandra B.	2003	Agreement and Stability of Teacher Rating Scales for Assessing ADHD in Preschoolers	Prevalence	cohort	High Risk of Bias	Accuracy/ Appropriateness - Diagnosis		4 years	Not reported	60	1 Private pre-school (community sample)	3-10	Both	Not reported	Reservoir - Diagnostic Accuracy		Diagnostic Accuracy - Agreement between case definition and diagnosis (over/underdiagnosis)	Agreement between ADHD case definition and later diagnosis (same children)	Fulfilling ADHD case definition at pre- and/or elementary school age (rating scales by 2 teachers), Official diagnosis at follow-up	Teacher report, Official diagnosis	Pre-school: 15% (9/60) meeting case definition Elementary school: 3% (2/60) meeting case definition and diganosis																Potential overdiagnosis. Of the 9 children identified as potential cases at pre-school age only 1 was later diagnosed, 8 were false-positives and 1 child was missed.
Lubke, G. H.; Hudziak, J. J.; Derks, E. M.; van Bijsterveldt, T. C.; Boomsma, D. I.	2009	Maternal ratings of attention problems in ADHD: evidence for the existence of a continuum	Prevalence	Twin study	Moderate Risk of Bias	Continuum		5 years	Not reported	Not reported	Netherlands Twin Registry (NTR)	7-12	Male	The Netherlands	Reservoir - Spectrum/ Subthreshold		Spectrum - Analysis of categorical vs dimensional approach	Explore dimensional vs categorical model	Factor mixture models, latent class and factor analysis of ADHD symptoms (DSMIV criteria)	Parent report	FMMs have a clearly better fit than the FA or LCA models when considering BIC. These findings advance the argument that attention problems exists on a severity continuum.																Findings argue for considering ADHD as existing on a severity continuum rather than as discrete diagnostic categories
Madsen, K. B.; Ravn, M. H.; Arnfred, J.; Olsen, J.; Rask, C. U.; Obel, C.	2018	Characteristics of undiagnosed children with parent-reported ADHD behaviour	Prevalence	cohort	Low Risk of Bias	Accuracy/ Appropriateness - Diagnosis		17 years	1996-2013	51527	Danish National Birth Cohort, Danish National Patient Register, Danish Psychiatric Central Research Register and the Danish National Prescription Registry	5-17	Both	Denmark	Reservoir - Diagnostic Accuracy		Diagnostic Accuracy - Agreement between case definition and diagnosis (over/underdiagnosis)	Agreement between ADHD case definition and diagnosis	Fulfilling ADHD case definition (SDQ positive), Official diagnosis or one or more medication prescription	Medical records, Parent report	Of symptomatic cases: 57% without diagnosis (1.3% of total cohort)	Diagnostic Accuracy - Agreement between case definition and diagnosis (over/underdiagnosis)	Agreement between ADHD case definition and diagnosis	Fulfilling ADHD case definition (SDQ positive), Official diagnosis or one or more medication prescription	Medical records, Parent report	Of diagnosed cases: 53% were not sympotamtic cases (1.4% of total cohort)											Potential under- and overdiagnosis occuring at similarly large rates (ca 50%).
Malacrida, C.	2004	Medicalization, ambivalence and social control: Mothers' descriptions of educators and ADD/ADHD	Qualitative		High Risk of Bias	Outcomes - Diagnosis		1 year	1999-2000	N/A	Narratives from 34 mothers of children diagnosed with ADHD, sampled from various sources	Not reported	Both	Canada/ Alberta and England/ Southeast	Reservoir - Medicalisation		Medicalisation of behaviour	Reflections on teachers' roles in diagnostic processes and outcomes	Standard diagnostic pathways (one according to DSM, the other ICD)	34 Mothers of children diagnosed with ADHD (interviews)	N/A																"This decreased tolerance and increased psychiatric surveillance over a broad range of behaviors and signs that once were accepted as part of the continuum of human possibility, but that now have become problems to be resolved through expert practice, has been termed the ‘psychiatrization of difference’ (Castel et al., 1982)"
Mann, E. M. et al	1992	Cross-cultural differences in rating hyperactive-disruptive behaviors in children	Cross-Sectional	Hypothetical scenario	High Risk of Bias	Accuracy/ Appropriateness - Diagnosis	Variations - Diagnosis	Not reported	Not reported	4	Outpatient clinic and community comparison from school (USA and Japan)	8	Male	China, Indonesia, Japan, USA	Reservoir - Medicalisation		Medicalisation of behaviour	Difference in mean scores of attention problems by nationality of rater	Hypothetical ratings of 4 vignette cases (observational checklist, DSMIIR)	37 Mental health professionals	Individual activity: China: 19.5 Indonesia: 1.2 US: 8.6 Japan: 7.4 Group activity: China: 24.8 Indonesia: 18.3 US: 12.8 Japan: 11.7																Mental health professionals from China and Indonesia rated attention problems significantly higher than those from the USA and Japan in all 4 vignettes.
Marcus, D. K.; Barry, T. D.	2011	Does Attention-Deficit/Hyperactivity Disorder Have a Dimensional Latent Structure? A Taxometric Analysis	Prevalence	taxometric analysis	Low Risk of Bias	Continuum		1 year	Not reported	667-1,978	NICHD Study of Early Child Care and Youth Development	Grade 3	Both	USA	Reservoir - Spectrum/ Subthreshold		Spectrum - Analysis of categorical vs dimensional approach	Explore dimensional vs categorical model	Taxometric analysis of latent structure: L-Mode, MAXEIG and MAMBAC procedures (3 sets: examine latent structure of inattention, examine latent structure of H/I, examine latent structure of ADHD)	Parent and teacher report	All three sets of analyses support a dimensional view																Consistent evidence that inattention, hyperactivity/ impulsivity, and combined symptoms all have a dimensional latent structure
McKeown, R. E.; Holbrook, J. R.; Danielson, M. L.; Cuffe, S. P.; Wolraich, M. L.; Visser, S. N.	2015	The Impact of Case Definition on Attention-Deficit/Hyperactivity Disorder Prevalence Estimates in Community-Based Samples of School-Aged Children	Prevalence	cohort	Moderate Risk of Bias	Variations - Diagnosis	Accuracy/ Appropriateness - Diagnosis	approx 4-6 years	Not reported	656-1,060	Project to Learn about ADHD in Youth (PLAY) (community based study with 50% high-screen children)	4-19	Both	USA/ Oklahoma and South Carolina	Prevalence Variations - Diagnosis		Diagnosis Variations - Diagnostic definition	Difference in prevalence by diagnostic definition (in same population)	Fulfilling ADHD case definition (DSMIV or DSM5 criteria)	Parent and teacher report	Baseline: DSMIV: 8.9% DSM5: 11.3% Follow-up: DSMIV: 8.2% DSM5: 13.1%																Broadening of criteria leads to increases in potential cases.
McLennan, J. D.	2016	Understanding attention deficit hyperactivity disorder as a continuum	Other Review	Literature review	High Risk of Bias	Continuum		5 years	2011-2015	Not reported	2 databases N of studies: not reported	Not reported	Both	Any	Reservoir - Spectrum/ Subthreshold		Spectrum - Analysis of categorical vs dimensional approach	Explore dimensional vs categorical model	Synthesis of evidence from taxonomy, epidemiology, genetics, neurobiology, and neuropsychology	various	Findings are most consistent with a predominately dimensional rather than a qualitatively distinct existence for ADHD.																Findings are most consistent with a predominately dimensional rather than a qualitatively distinct existence for ADHD.
Merrell, Christine; Sayal, Kapil; Tymms, Peter; Kasim, Adetayo	2017	A longitudinal study of the association between inattention, hyperactivity and impulsivity and children's academic attainment at age 11	Cohort		Low Risk of Bias	Continuum		7 years	2000-2007	46369	1,812 state-funded primary schools participating in PIPS On-Entry Baseline assessment	4-11	Both	England	Reservoir - Spectrum/ Subthreshold		Spectrum - Impact of extend of symptoms on outcomes	Difference in adverse adolescent outcomes by extent of early childhood attentional, hyperactivity and impulsivity scores (in the general population)	KS2 Mathematics and English effect sizes for each additional point on the behaviour scale at age 5	Education records, Teacher report	Inattention: -0.10SD (significant) Hyperactivity: -0.01SD (not significant) Impulsivity: 0.05SD (significant)																Children with quite modest levels of inattention are at risk of poor academic outcomes. One additional criterion on the inattention scale at age 5 equaled 0.1 SD in mathematics and English attainment lower at age 11 of peers of similar deprivation and same sex.
Morgan, P. L.; J. Staff; M. M. Hillemeier; G. Farkas; S. Maczuga	2013	Racial and ethnic disparities in ADHD diagnosis from kindergarten to eighth grade	Cohort		Moderate Risk of Bias	Variations - Diagnosis		10 years	1998-2007	15100	Early Childhood Longitudinal Study-Kindergarten cohort (ECLSK)	Kindergarten - Grade 8	Both	USA	Prevalence Variations - Subpopulations		Subpopulation Variations - Race/ Ethnicity/ Indigenous status	Difference in OR of having a lifetime diagnosis by ethnicity	Health professional ever told you the child has ADHD?	Parent report	White: OR1 Hispanic: OR0.5 (0.38-0.66) Black: OR0.31 (0.24-0.40) Other: OR0.54 (0.39-0.74)	Subpopulation Variations - SES/Insurance status	Difference in OR of having a lifetime diagnosis by SES	Health professional ever told you the child has ADHD?	Parent report	SES quintiles: Highest: OR1 Second:OR 0.84 Middle: OR0.80 Second lowest: OR0.84 Lowest: OR0.79 (all ns)	Subpopulation Variations - SES/Insurance status	Difference in OR of having a lifetime diagnosis by insurance status	Health professional ever told you the child has ADHD?	Parent report	Any health insurance: OR1 No health insurance: OR0.67 (0.5-0.91)						Large variations between subpopulations (by insurance status,SES, ethnicity)
Morley, C. P.	2010	The effects of patient characteristics on ADHD diagnosis and treatment: a factorial study of family physicians	RCT	Hypothetical scenario	Moderate Risk of Bias	Variations - Diagnosis	Accuracy/ Appropriateness - Diagnosis	1 year	2008	4	1 Local ADHD speciality clinic	Not reported	Both	USA	Prevalence Variations - Subpopulations		Subpopulation Variations - Gender	Difference in OR of receiving ADHD diagnosis by gender	Hypothetical diagnosis of 4 vignette cases (2 fulfilling ADHD case definition, 2 not fulfilling ADHD case definition)	187 Physicians	OR for male case: 11.84 OR for female case: 2.95 (non-case as reference)	Subpopulation Variations - Race/ Ethnicity/ Indigenous status	Difference in OR of receiving ADHD diagnosis by ethnicity	Hypothetical diagnosis of 4 vignette cases (2 fulfilling ADHD case definition, 2 not fulfilling ADHD case definition)	187 Physicians	OR for black child: 1.34 (ns)	Subpopulation Variations - SES/Insurance status	Difference in OR of receiving ADHD diagnosis by insurance status (non-case as reference)	Hypothetical diagnosis of 4 vignette cases (2 fulfilling ADHD case definition, 2 not fulfilling ADHD case definition)	187 Physicians	OR for uninsured child: 1.18 (ns)						The true male case was 12 times as likely to be diagnosed as the subthreshold case, whereas the true female case was only 3 times as likely to be diagnosed. There was no effect of race or insurance status on diagnosis.
Morrow, Richard L.; Garland, E.; Wright, James M.; Maclure, Malcolm; Taylor, Suzanne; Dormuth, Colin R.	2012	Influence of relative age on diagnosis and treatment of attention-deficit/hyperactivity disorder in children	Prevalence	Dynamic cohort	Low Risk of Bias	Variations - Diagnosis	Time-trends - Diagnosis	12 years	1997-2008	937943	Provincial administrative health databases for prescription drugs (PharmaNet), Physician services (Medical Services Plan), hospital admissions (Canadian Institute for Health Information Discharge Abstracts Database)	6-12	Both	Canada/ British Columbia	Prevalence Variations - Subpopulations		Subpopulation Variations - Relative Age	Difference in diagnosis prevalence by relative age	Official Diagnosis	Medical records	Youngest Boys: 6.9% Oldest Boys: 5.7% (RR 1.30) Youngest girls: 2.2% Oldest girls: 1.6% (RR 1.70)																Youngest children in class much more likely to be diagnosed than oldest , in both boys and girls.
Newcorn, J. H.; Halperin, J. M.; Schwartz, S.; Pascualvaca, D.; Wolf, L.; Schmeidler, J.; Sharma, V.	1994	Parent and teacher ratings of attention-deficit hyperactivity disorder symptoms: implications for case identification	Diagnostic Test Accuracy		High Risk of Bias	Variations - Case Definition		1 year	Not reported	72	1 Inner-city parochial school	Grades 1-6	Both	USA	Prevalence Variations - Diagnosis		Diagnosis Variations - Diagnostic definition	Difference in prevalence by diagnostic definition (in same population)	Fulfilling ADHD case definition (DSMIII or DSMIIIR criteria)	Teacher Report	DSMIII: 18% (13/72) DSMIIIR: 26% (19/72)																Broadening of criteria leads to increases in potential cases.
Newcorn, J.; Halperin, Jeffrey M.; Healey, Jane M.; O'Brien, John D.; Pascualvaca, Daisy M.; Wolf, Lorraine E.; Morganstein, Allen; Sharma, Vanshdeep; Young, J.	1989	Are ADDH and ADHD the same or different?	Diagnostic Test Accuracy		High Risk of Bias	Variations - Case Definition		1 year	Not reported	85	1 Inner-city parochial school	Grades 1-6	Both	USA	Prevalence Variations - Diagnosis		Diagnosis Variations - Diagnostic definition	Difference in prevalence by diagnostic definition (in same population)	Fulfilling ADHD case definition (DSMIII or DSMIIIR criteria)	Teacher Report	DSMIII: 12.9% (11/85) DSMIIIR: 18.9% (16/85)																Broadening of criteria leads to increases in potential cases.
Noren Selinus, E.; Molero, Y.; Lichtenstein, P.; Anckarsater, H.; Lundstrom, S.; Bottai, M.; Hellner Gumpert, C.	2016	Subthreshold and threshold attention deficit hyperactivity disorder symptoms in childhood: psychosocial outcomes in adolescence in boys and girls	Cohort	Twin study	Low Risk of Bias	Continuum		Not reported	2004-ongoing	4635	The Child and Adolescent Twin Study in Sweden (CATSS)	9-15	Both	Sweden	Reservoir - Spectrum/ Subthreshold		Spectrum - Impact of extend of symptoms on outcomes	Difference in adverse adolescent outcomes by extent of childhood attentional difficulties	Various educational and social outcomes	Parent and self-report	Higher levels of ADHD symptoms were associated with higher odds of all outcomes in both genders, except for alcohol misuse in girls, and drug, peer and internalizing problems in boys.																Continuous dose-response relationships between the extent of ADHD symptoms and increased odds for various later adverse outcomes (educational and social)
Nyarko, K. A.; Grosse, S. D.; Danielson, M. L.; Holbrook, J. R.; Visser, S. N.; Shapira, S. K.	2017	Treated Prevalence of Attention-Deficit/Hyperactivity Disorder Increased from 2009 to 2015 among School-Aged Children and Adolescents in the United States	Prevalence	Dynamic cohort	Low Risk of Bias	Time-trends - Diagnosis	Time-trends - Treatment	7 years	2009-2015	approx 4.9 to 6.6m	MarketScan Administrative Claims Database (Databases of Truven Health)	6-17	Both	USA	Prevalence Variations - Subpopulations		Subpopulation Variations - SES/Insurance status	Difference in diagnosis prevalence by insurance status, changes over time	Official Diagnosis (two or more outpatient claims or one outpatient claim and two or more prescription drug claims for ADHD medication)	Claims data	2009: Private insurance: 4.5% Medicaid: 11.8% (PR 2.6) 2015: Private insurance: 6.7% Medicaid: 12.6% (PR 1.9)																Large variations between subpopulations (by insurance status) with prevalence ratios generally decreasing over time.
Okumura, Y.; Yamasaki, S.; Ando, S.; Usami, M.; Endo, K.; Hiraiwa-Hasegawa, M.; Kasai, K.; Nishida, A.	2019	Psychosocial Burden of Undiagnosed Persistent ADHD Symptoms in 12-Year-Old Children: A Population-Based Birth Cohort Study	Cohort		Moderate Risk of Bias	Outcomes - Diagnosis	Accuracy/ Appropriateness - Diagnosis	2 years	2012-14	2945	Tokyo TEEN Cohort (TTC) project	10-12	Both	Japan/ Tokyo	Reservoir - Diagnostic Accuracy		Diagnostic Accuracy - Agreement between case definition and diagnosis (over/underdiagnosis)	Agreement between ADHD case definition and diagnosis	Fulfilling ADHD case definition (SDQ scale), Official diagnosis (history of ADHD diagnosis and/or report of ADHD medication)	Parent report	Symptomatic case, no diagnosis: 2.6 Diagnosis, not symptomatic: 1.2% (1.2%) Diagnosis and symptomatic: 0.5% (15)																Potential under- und overdiagnosis due to poor agreement between diagnosis and symptoms.
Owens, J.; Jackson, H.	2017	Attention-deficit/hyperactivity disorder severity, diagnosis, & later academic achievement in a national sample	Cohort		Low Risk of Bias	Outcomes - Diagnosis	Outcomes - Treatment	10 years	1998-2007	7830	Early Childhood Longitudinal Study 1998-1999 Kindergarten Cohort (ECLS-K98)	Kindergarten - Grade 8	Both	USA	Reservoir - Diagnostic Accuracy	Prevalence Variations - Subpopulations	Diagnostic Accuracy - Agreement between case definition and diagnosis (over/underdiagnosis)	Agreement between ADHD case definition and diagnosis	Fulfilling ADHD case definition (on social rating scale), Official diagnosis	Parent and teacher report	Symptomatic case/ no diagnosis: 21.3% (1670) No symptomatic case/ diagnosis: 1.1% (90)	Subpopulation Variations - SES/Insurance status	Difference in diagnosis and ADHD case definition prevalence by health insurance status	Fulfilling ADHD case definition (on social rating scale), Official diagnosis	Parent and teacher report	Without health insurance: 10% of diagnosed children (both behavioral severity groups) 17% of undiagnosed children (both severity groups)											Potential underdiagnosis with large proportions of subjects with more severe ADHD symptoms not receiving a diagnosis. Potential overdiagnosis with small proportions of subjects with little ADHD symptoms receiving a diagnosis. Diagnosed children more likely to be covered by health insurance (independent of symptom severity)
Peyre, H.; Hoertel, N.; Cortese, S.; Acquaviva, E.; De Maricourt, P.; Limosin, F.; Delorme, R.	2014	Attention-deficit/hyperactivity disorder symptom expression: a comparison of individual age at onset using item response theory	Prevalence	Cross-sectional	Moderate Risk of Bias	Variations - Case Definition		1 year	2004-2005	34653	National Epidemiologic Survey on Alcohol and Related Conditions	<18	Both	USA	Prevalence Variations - Diagnosis		Diagnosis Variations - Diagnostic definition	Difference in prevalence by diagnostic definition (in same population)	Fulfilling ADHD case definition (DSMIV criteria with either early (<8), late (>7 and <13) or very late onset (>12 and <19)	Self-report	Early onset: 45% Late onset: +31% Very late onset: +18%																Extending the age of onset criteria leads to increases in potential cases.
Polanczyk, G. V.; Willcutt, E. G.; Salum, G. A.; Kieling, C.; Rohde, L. A.	2014	ADHD prevalence estimates across three decades: An updated systematic review and meta-regression analysis	Systematic Review	Observational studies	Moderate Risk of Bias	Time-trends - Features	Variations - Case Definition	28 years	1985-2012	Not reported	2 previous SRs and updates for both 154 studies	<18	Both	Any	Prevalence Variations - Diagnosis		Diagnosis Variations - Diagnostic definition	Difference in prevalence by diagnostic definition (in different populations)	Fulfilling ADHD case definition (DSMIII, DSMIIIR, DSMIV or ICD10 criteria)	Parent, teacher or self-report, Best practice	DSMIV: reference DSMIIR: -2.42% DSMIII: -1.79% (ns) ICD10:-4.09%																Broadening of criteria leads to increases in potential cases.
Polanczyk, G.; Caspi, A.; Houts, R.; Kollins, S. H.; Rohde, L. A.; Moffitt, T. E.	2010	Implications of Extending the ADHD Age-of-Onset Criterion to Age 12: Results from a Prospectively Studied Birth Cohort	Cohort		Moderate Risk of Bias	Variations - Case Definition		7 years	1999-2006	2232	Environmental Risk (E-Risk) Longitudinal Study	5-12	Both	UK	Prevalence Variations - Diagnosis		Diagnosis Variations - Diagnostic definition	Difference in prevalence by diagnostic definition (in same population)	Fulfilling ADHD case definition (DSMIV criteria with either early (<8) or late onset (>7 and <13))	Parent and teacher report	Early onset: 3.3% (n=66) Late onset: +0.1% (n=2)																Extending the age of onset criteria leads to minimal increases in potential cases.
Prasad, V.; West, J.; Kendrick, D.; Sayal, K.	2018	Attention-deficit/hyperactivity disorder: Variation by socioeconomic deprivation	Prevalence	Cross-sectional	Low Risk of Bias	Variations - Diagnosis		1 year	2012	495212	Clinical Practice Research Datalink (CPRD)	3-17	Both	England	Prevalence Variations - Subpopulations		Subpopulation Variations - Gender	Difference in diagnosis prevalence by gender	Official Diagnosis	Medical records	Boys: 1.74% Girls: 0.35% (PRR 4.98)	Subpopulation Variations - SES/Insurance status	Difference in diagnosis prevalence by SES	Official Diagnosis	Medical records	Least deprived: 0.73% Most deprived: 1.38% (PRR 2.58 - clear gradient across entire range)	Subpopulation Variations - Location/Region	Difference in diagnosis prevalence by location	Official Diagnosis	Medical records	Yorkshire & Humber: 0.56% (lowest) South East Coast: 1.55% (highest) (PRR 3.13)						Large variations between subpopulations (by gender and location). Potential underdiagnosis of ADHD due to very low prevalence rates (lower than in community estimates)
Reyes, N.; Baumgardner, D. J.; Simmons, D. H.; Buckingham, W.	2013	The potential for sociocultural factors in the diagnosis of ADHD in children	Prevalence	Cross-sectional	High Risk of Bias	Outcomes - Diagnosis		1 year	2007-2008	7954	All 22 University of Wisconsin, Department of Family Medicine, community clinics	5-17	Both	USA/ Dane County, Wisconsin	Prevalence Variations - Subpopulations		Subpopulation Variations - Race/ Ethnicity/ Indigenous status	Difference in diagnosis prevalence by ethnicity	Official Diagnosis	Medical records	White: 4% Black: 6.8%																Large variations between subpopulations (by ethnicity)
Robison, L. M.; Skaer, T. L.; Sclar, D. A.; Galin, R. S.	2002	Is attention deficit hyperactivity disorder increasing among girls in the US? Trends in diagnosis and the prescribing of stimulants	Prevalence	Repeat cross-sectional	Moderate Risk of Bias	Time-trends - Diagnosis	Variations - Diagnosis	9 years	1990-1998	23,339 to 43,469	National Ambulatory Medical Care Survey (NAMCS)	5-18	Both	USA	Prevalence Variations - Subpopulations		Subpopulation Variations - Gender	Difference in diagnosis prevalence by gender, changes over time	Official Diagnosis (ICD9)	Health care visit records	1991-1997: Girls: 1.23%-3.34% (2.7 fold increase) Boys: 3.95%- 7.87% (2-fold increase)																Large variations between subpopulations (by gender) with prevalence ratios decreasing over time
Rowland, A. S.; Umbach, D. M.; Catoe, K. E.; Stallone, L.; Long, S.; Rabiner, D.; Naftel, A. J.; Panke, D.; Faulk, R.; Sandler, D. P.	2001	Studying the epidemiology of attention-deficit hyperactivity disorder: Screening method and pilot results	Prevalence	Pilot	Moderate Risk of Bias	Accuracy/ Appropriateness - Diagnosis		6 months	1997	362	School-based community sample	Grades 1-5	Both	USA/ North Carolina	Reservoir - Diagnostic Accuracy		Diagnostic Accuracy - Agreement between case definition and diagnosis (over/underdiagnosis)	% of subjects diagnosed with ADHD not meeting ADHD criteria	Health professional ever told you the child has ADHD?, Fulfilling ADHD case definition (DSMIV criteria)	Parent and teacher report	Diagnosed case, not symptomatic: 19% (8/43)																Potential overdiagnosis: 19% of children previously diagnosed with ADHD did not meet the study case criteria.
Rowland, Andrew S.; Umbach, David M.; Stallone, Lil; Naftel, A.; Bohlig, E.; Sandler, Dale P.	2002	Prevalence of medication treatment for attention deficit--hyperactivity disorder among elementary school children in Johnston County, North Carolina	Prevalence	Cross-sectional	Moderate Risk of Bias	Variations - Diagnosis		2 years	1997-1999	6099	17 Public Elementary schools (community sample)	Grades 1-5	Both	USA/ North carolina	Prevalence Variations - Subpopulations		Subpopulation Variations - Gender	Difference in lifetime diagnosis prevalence by gender	Health professional ever told you the child has ADHD?	Parent report	Girls: 4.7% Boys: 14.8% (APR 3.1)	Subpopulation Variations - Race/ Ethnicity/ Indigenous status	Difference in lifetime diagnosis prevalence by ethnicity	Health professional ever told you the child has ADHD?	Parent report	White: 10.8% Black: 9.1% (APR 0.9) Hispanic: 4.0% (APR 0.4)											Large variations between subpopulations (by gender and ethnicity)
Rydell, M.; Lundstrom, S.; Gillberg, C.; Lichtenstein, P.; Larsson, H.	2018	Has the attention deficit hyperactivity disorder phenotype become more common in children between 2004 and 2014? Trends over 10 years from a Swedish general population sample	Prevalence	Repeat cross-sectional	Low Risk of Bias	Time-trends - Features	Time-trends - Diagnosis	10 years	2004-2014	4,767 to 7,628	Child and Adolescent Twin Study (CATSS) and record linkage with the National Patient Register	9	Both	Sweden	Reservoir - Diagnostic Accuracy	Reservoir - Phenotype Trend	Diagnostic Accuracy - Agreement between case definition and diagnosis (over/underdiagnosis)	Difference in lifetime diagnosis prevalence and ADHD case definition, change over time	Fulfilling subthreshold or full ADHD case definition, Official diagnosis (ICD 9/10)	Parent report, Medical records	F/ADHD symptoms: 2004: 2.32% 2009: 1.42% 2014: 3.16% S/ADHD symptoms: 2004: 10.83% 2009: 9.37% 2014: 14.76% Diagnosis: 2004: 0.89% 2009: 1.04% 2014: 2.29%	Phenotype Trend - Changes over time	Change in % of subjects fulfilling ADHD case definition for F/ or S/ADHDH	Fulfilling subthreshold or full ADHD case definition	Parent report	F/ADHD: 2004: 2.32% 2009: 1.42% 2014: 3.16% S/ADHD: 2004: 10.83% 2009: 9.37% 2014: 14.76%											No increasing trend in youths with F/ADHD symptoms but slight increases in S/ADHD symptoms. Large increases in diagnostic prevalence. (Diagnosis still lower than prevalence of F/ADHD symptoms)
Safer, D. J.	2018	Is ADHD Really Increasing in Youth?	Other Review	Observational studies	High Risk of Bias	Time-trends - Features	Time-trends - Diagnosis	30 years	1985-2015	Not reported	5 databases 44 studies	<18	Both	Any	Reservoir - Diagnostic Accuracy	Reservoir - Phenotype Trend	Diagnostic Accuracy - Agreement between case definition and diagnosis (over/underdiagnosis)	Difference in lifetime diagnosis prevalence and ADHD case definition, change over time	Fulfilling ADHD case definition (various scales), Official diagnosis trends	Parent, teacher and self-report, Health care visit records	Diagnosis trend: Parent report: Increases between 22%-54% (6 studies, 1997-2009) Medical records: Increases between 11% and 27-fold (1989-2010) Symptom trend: Teacher report: No change or decrease (few showed mixed changes or small increases) Parent report: No change Self-report: Little change	Phenotype Trend - Changes over time	Change in % of subjects fulfilling ADHD case definition	Fulfilling ADHD case definition (various scales)	Parent, teacher and self-report, Health care visit records	Symptom trend: Teacher report: No change or decrease (few showed mixed changes or small increases) Parent report: No change Self-report: Little change											Diagnostic prevalence of ADHD in youth increased in recent years, the temporal prevalence of its associated features did not.
Sawyer, Michael G.; Reece, Christy E.; Sawyer, Alyssa C.; Johnson, Sarah E.; Lawrence, David	2018	Has the prevalence of child and adolescent mental disorders in Australia changed between 1998 and 2013 to 2014?	Prevalence	Repeat cross-sectional	Low Risk of Bias	Time-trends - Features	Variations - Features	16 years	1998-2014	3,597 and 5,359	2 National surveys	6-17	Both	Australia	Reservoir - Phenotype Trend		Phenotype Trend - Changes over time	Change in % of children fulfilling ADHD case definition	Fulfilling ADHD case definition (DSMIV)	Parent report	1998: 9.9% 2014: 7.8%																No potential for increased diagnosis. Percentage of children fulfilling ADHD case definition declined.
Sayal, K.; Chudal, R.; Hinkka-Yli-Salomaki, S.; Joelsson, P.; Sourander, A.	2017	Relative age within the school year and diagnosis of attention-deficit hyperactivity disorder: a nationwide population-based study	Prevalence	Cohort	Low Risk of Bias	Variations - Diagnosis	Time-trends - Diagnosis	14 years	1998-2011	870695	Finnish Hospital Discharge Register (FHDR), Population Register Centre	7-19	Both	Finnland	Prevalence Variations - Subpopulations		Subpopulation Variations - Relative Age	Difference in IR of having an ADHD diagnosis by relative age	Official Diagnosis	Medical records	Youngest boys: IR 1.26 Youngest girls: IR 1.31																Youngest children in class much more likely to be diagnosed than oldest , in both boys and girls
Sayal, K.; Washbrook, E.; Propper, C.	2015	Childhood behavior problems and academic outcomes in adolescence: Longitudinal population-based study	Cohort		Moderate Risk of Bias	Continuum		9 years	Not reported	11640	Avon Longitudinal Study of Parents and Children (ALSPAC), National Pupil Database (NPD)	7-16	Both	England	Reservoir - Spectrum/ Subthreshold		Spectrum - Impact of extend of symptoms on outcomes	Difference in adverse adolescent outcomes by extent of childhood attentional difficulties	Total GCSE points lost per each 1 point symptom increase at age 7 and for meeting F/ADHD case definiton criteria	Parent and teacher report, Education records	Boys: IA: -2.28 H/I: -1.56 F/ADHD: -32.32 Girls: IA: -2.33 H/I: - 0.74 (ns) F/ADHD: -27.64																Increasing severity of ADHD symptoms in childhood are related to increased risks of adverse educational outcomes in adolescence, even when subthreshold
Schmiedeler, S.; Schneider, W.	2014	Attention-deficit hyperactivity disorder (ADHD) in the early years: diagnostic issues and educational relevance	Cohort		Moderate Risk of Bias	Continuum	Accuracy/ Appropriateness - Diagnosis	2 years	2008-2010	793	Project “Schulreifes Kind” (school-prepared child) - longitudinal study	M= 4.10	Both	Germany/ Baden-Wuerttemberg	Reservoir - Spectrum/ Subthreshold		Spectrum - Analysis of categorical vs dimensional approach	Explore dimensional vs categorical model	Fulfilling ADHD case definition (on Conners rating scale for symptoms)	Parent and teacher report	Dimensional analysis: high stabilities in ADHD symptoms for the whole period (intercorrelations between two adjacent measurement points ranging between rtt= .60 and rtt= .69) Categorical analysis: low to moderate stability over time (parents’ reports from T1 to T2 was φ = .34, compared with a score of φ = .22 for teachers’ reports, stability coefficients from T1 to T3 yielded scores of φ = .36 an…	Spectrum - Impact of extend of symptoms on outcomes	Differences in adverse childhood outcomes by extent of pre-school attentional difficulties	Fulfilling ADHD case definition (on Conners rating scale for symptoms), various academic achievement outcomes at the end of year 1	Parent and teacher report, Academic assessment	Parent reported attention: significant predictor of reading performance Teacher reported inattention: significant predictor of mathematical performance All other ADHD measures: ns											ADHD behaviours are best viewed as a continuum. IA symptoms at pre-school age can be predictors for some academic outcomes in early education.
Schneider, H.; Eisenberg, D.	2006	Who receives a diagnosis of attention-deficit/hyperactivity disorder in the United States elementary school population?	Cross-Sectional		Low Risk of Bias	Variations - Diagnosis		1 year	2002	9278	Early Childhood Longitudinal Study 1998-1999 Kindergarten Cohort (ECLS-K98)	Grade 3	Both	USA	Prevalence Variations - Subpopulations		Subpopulation Variations - Gender	Difference in OR of having an ADHD diagnosis by gender	Official Diagnosis	Parent report	Girls: OR0.39	Subpopulation Variations - Race/ Ethnicity/ Indigenous status	Difference in OR of having an ADHD diagnosis by ethnicity	Official Diagnosis	Parent report	White: OR1.00 Black: OR0.09 Hispanic: OR0.34 Asian: OR0.07	Subpopulation Variations - SES/Insurance status	Difference in OR of having an ADHD diagnosis by poverty level	Official Diagnosis	Parent report	Middle quintile: OR1 Lowest quintile: OR2.54 (others ns)						Large variations between subpopulations (by gender, ethnicity, SES)
Schubert, I.; Koster, I.; Lehmkuhl, G.	2010	The changing prevalence of attention-deficit/hyperactivity disorder and methylphenidate prescriptions: A study of data from a random sample of insurees of the AOK Health Insurance Company in the German state of Hesse, 2000-2007. [German, English]	Prevalence	Dynamic cohort	Low Risk of Bias	Time-trends - Diagnosis	Time-trends - Treatment	8 years	2000-2007	50,000 to 63,000	Statutory Health Insurance sample (AOK Hesse)	<18	Both	Germany/ Hesse	Prevalence Variations - Subpopulations		Subpopulation Variations - Gender	Difference in diagnosis prevalence by gender, changes over time	Official Diagnosis (ICD10)	Claims data	Girls: 2000: 0.68% 2007: 0.97% (+43%) Boys: 2000: 2.31% 2007: 3.39% (+47%)																Large variations between subpopulations (by gender) and no change over time
Schwandt, H.; A. Wuppermann	2016	The youngest get the pill: ADHD misdiagnosis in Germany, its regional correlates and international comparison	Cohort		Low Risk of Bias	Variations - Diagnosis		3 years	2008-2011	approx 7.2m	Public Health Insurance data	4-14	Both	Germany	Prevalence Variations - Subpopulations		Subpopulation Variations - Relative Age	Difference in diagnosis prevalence by relative age	Official Diagnosis	Claims data	Youngest in class 22% more likley to have diagnosis than oldest in lcass between age 9 to 13																Youngest children in class much more likely to be diagnosed than oldest , but oldest without ADHD not more likely to be injured
Sellers, R.; Maughan, B.; Pickles, A.; Thapar, A.; Collishaw, S.	2015	Trends in parent- and teacher-rated emotional, conduct and ADHD problems and their impact in prepubertal children in Great Britain: 1999-2008	Prevalence	Repeat cross-sectional	Moderate Risk of Bias	Time-trends - Features		10 years	1999-2008	1,033; 648; 13,857	The British Child and Adolescent Mental Health Surveys (BCAMHS) (1999, 2004), the Millennium Cohort Study (MCS) (2008)	7	Both	UK	Reservoir - Phenotype Trend	Prevalence Variations - Subpopulations	Phenotype Trend - Changes over time	Change in mean hyperactivity score over time, difference by gender	Mean hyperactivity SDQ score	Parent and teacher report	1999, 2004, 2008: Boys: Parent-rated: 4.28, 4.11, 3.89 Teacher-rated: 4.08, 3.59, 3.71 Girls: Parent- rated: 3.06, 2.80, 2.98 Teacher-rated: 2.25, 1.99, 2.15	Phenotype Trend - Changes over time	Change in % of subjects fulfilling ADHD case definition	Fulfilling ADHD case definition (hyperactivity SDQ score)	Parent and teacher report	1999, 2004, 2008 Parent-report: approx 18%,16%, 14% Teacher-report: approx 16%, 14%, 15%											No potential for increased diagnosis. Mean hyperactivity scores are stable over 10 years.
Sibley, Margaret H.; Rohde, Luis A.; Swanson, James M.; Hechtman, Lily T.; Molina, Brooke S.; Mitchell, John T.; Arnold, L.; Caye, Arthur; Kennedy, Traci M.; Roy, Arunima; Stehli, Annamarie	2018	Late-onset ADHD reconsidered with comprehensive repeated assessments between ages 10 and 25	Cohort		Low Risk of Bias	Variations - Case Definition		16 years	Not reported	239	Follow-up of 6-site National Institute of Mental Health Multimodal Treatment Study of Children with ADHD (MTA)	8-24	Both	USA	Prevalence Variations - Diagnosis		Diagnosis Variations - Diagnostic definition	Difference in prevalence by diagnostic definition	Fulfilling ADHD case definition (DSM5 criteria with late age onset (<12<18))	Parent and teacher report, Clinical assessment	Screen-positive: 40.6% (97/239) Full DSM5 assessment: 2.5% (6/239)																Extending the age of onset criteria leads to small increases in potential cases.
Siegel, C. E.; Laska, E. M.; Wanderling, J. A.; Hernandez, J. C.; Levenson, R. B.	2016	Prevalence and diagnosis rates of childhood ADHD among racial-ethnic groups in a public mental health system	Prevalence	Cross-sectional	Low Risk of Bias	Variations - Features		1 year	2011	133091	Survey of users of NYS PMHS non-residential services	3-17	Both	USA/ New York State	Prevalence Variations - Subpopulations		Subpopulation Variations - Race/ Ethnicity/ Indigenous status	Difference in OR of having an ADHD diagnosis by ethnicity	Official Diagnosis (DSMIV)	Claims data	Girls: Black: OR1.20 Hispanic: OR0.71 White: OR1 Boys: Black: OR1.17 Hispanic: OR0.89 White: OR1	Subpopulation Variations - Gender	Difference in diagnosis incidence by gender	Official Diagnosis (DSMIV)	Claims data	Boys: 0.39% Girls: 0.18%											Large variations between subpopulations (by gender and ethnicity)
Skounti, M.; Philalithis, A.; Galanakis, E.	2007	Variations in prevalence of attention deficit hyperactivity disorder worldwide	Other Review	Observational studies	High Risk of Bias	Variations - Features	Time-trends - Features	13 years	1992-2005	76088	PubMed 39 studies	2-20	Both	Any	Prevalence Variations - Subpopulations	Prevalence Variations - Diagnosis	Subpopulation Variations - Gender	Difference in ADHD case definition prevalence by gender	Fulfilling ADHD case definition (DSMIIIR or DSMIV criteria, various assessment tools)	Parent, teacher and self-report	Community samples: M/F ratio: 1:1 to 3:1 Clinically referred samples: up to 9:1	Subpopulation Variations - Race/ Ethnicity/ Indigenous status	Difference in ADHD case definition prevalence by ethnicity	Fulfilling ADHD case definition (DSMIIIR or DSMIV criteria, various assessment tools)	Parent, teacher and self-report	Higher prevalence in black than white children, lower prevalence in Asian and Hispanic children compared to whites	Diagnosis Variations - Diagnostic definition	Difference in prevalence by diagnostic definition (in same population)	Fulfilling ADHD case definition (DSMIIIR or DSMIV criteria, various assessment tools)	Parent, teacher and self-report	Higher prevalence with DSMIV criteria than DSMIIIR, two studies with same population had rates of: 7.3%vs 11.4% and 10.9%vs 17.8%						Large variations between subpopulations (by ethnicity and gender) and higher prevalence rates when broadening of case defintions between DSMIIIR and DSMIV
Thomas, R.; Sanders, S.; Doust, J.; Beller, E.; Glasziou, P.	2015	Prevalence of attention-deficit/hyperactivity disorder: A systematic review and meta-analysis	Systematic Review	Prevalence	Low Risk of Bias	Variations - Case Definition	Time-trends - Features	36 years	1977-2013	1023071	5 databases 175 studies	<19	Both	Any	Prevalence Variations - Diagnosis		Diagnosis Variations - Diagnostic definition	Difference in prevalence by diagnostic definition (in different populations)	Fulfilling ADHD case definition (DSMIII, DSMIIIR or DSMIV criteria)	Clinican, parent, teacher or self-report	DSMIV: reference DSMIIR: -2% DSMIII: -1% (ns)																Broadening of criteria leads to increases in potential cases.
Vande Voort, J. L.; He, J. P.; Jameson, N. D.; Merikangas, K. R.	2014	Impact of the DSM-5 attention-deficit/hyperactivity disorder age-of-onset criterion in the us adolescent population	Prevalence	Repeat cross-sectional	Moderate Risk of Bias	Variations - Case Definition		4 years	2001-2004	1894	National Health and Nutrition Examination Survey (NHANES)	12-15	Both	USA	Prevalence Variations - Diagnosis		Diagnosis Variations - Diagnostic definition	Difference in prevalence by diagnostic definition (in same population)	Fulfilling ADHD case definition (DSMIV criteria with either early (<8) or late onset (>7 and <13))	Parent and self-report	Early onset: 7.38% Late onset: +3.46%																Extending the age of onset criteria leads to increases in potential cases.
Visser, Susanna N.; Danielson, Melissa L.; Bitsko, Rebecca H.; Holbrook, Joseph R.; Kogan, Michael D.; Ghandour, Reem M.; Perou, Ruth; Blumberg, Stephen J.	2014	Trends in the parent-report of health care provider-diagnosed and medicated attention-deficit/hyperactivity disorder: United states, 2003-2011	Prevalence	Repeat cross-sectional	Moderate Risk of Bias	Time-trends - Diagnosis	Time-trends - Treatment	8 years	2003-2011	73,123 to 102,353	National Survey of Children’s Health (NSCH)	4-17	Both	USA	Prevalence Variations - Subpopulations		Subpopulation Variations - Gender	Difference in diagnosis prevalence by gender, changes over time	Does the child currently have an ADHD diagnosis?	Parent report	2007, 2011: Boys: 10.3%, 12.1% (+17%) Girls: 4%, 5.5% (+38%)	Subpopulation Variations - Race/ Ethnicity/ Indigenous status	Difference in diagnosis prevalence by ethnicity, changes over time	Does the child currently have an ADHD diagnosis?	Parent report	2007, 2011: White: 7.5%, 9.8% (+31%) Black: 7.8%, 9.5% (+22%) Other: 7.2%, 5.8% (-19%)	Subpopulation Variations - SES/Insurance status	Difference in diagnosis prevalence by poverty level, changes over time	Does the child currently have an ADHD diagnosis?	Parent report	2007, 2011: FPL: <100%: 7.6%, 9.2% (+21%) 100-200%: 7.7%, 9.4% (+22%) <200%: 6.5%, 7.9% (+22%)	Subpopulation Variations - SES/Insurance status	Difference in diagnosis prevalence by insurance status, changes over time	Does the child currently have an ADHD diagnosis?	Parent report	2007, 2011: Public: 10.9%, 11.9% (+10%) Private: 6.1%, 7.5% (+23%) No insurance: 3.7%, 4.1% (+11%)	Large variations between subpopulations (by gender, SES, ethnicity) with some prevalence ratios decreasing over time, others widening
Whalen, C. K.; Jamner, L. D.; Henker, B.; Delfino, R. J.; Lozano, J. M.	2002	The ADHD spectrum and everyday life: experience sampling of adolescent moods, activities, smoking, and drinking	Cross-Sectional	Repeat cross-sectional	High Risk of Bias	Continuum		6 months	Not reported	153	Project MASH (Monitoring Adolescent Stress and Health) Longitudinal Study	12-15	Both	USA/ California	Reservoir - Spectrum/ Subthreshold		Spectrum - Impact of extend of symptoms on outcomes	Difference in adverse adolescent outcomes by extent of adolescent attentional difficulties	Various moods, social interactions, activities and consumptions (measured by diary)	Parent and self-report	Higher symptom levels: more negative moods, fewer positive moods, lower levels of alertness, more likely to spend time with friends, less likely to be with their families, more likely to engage in social or entertaining activities and less likely to be reading/writing or doing homework, higher soda and caffeine intake, higher cigarette and alcohol usage.																Potentially problematic behavior and mood profiles in teens who self-identify as having high and, in some cases, even intermediate levels of ADHD symptoms. Even at subclinical levels, ADHD characteristics were associated with behavioral patterns and contexts that may promote peer deviancy training, unhealthy lifestyle behaviors, and vulnerability to nicotine dependence.
Whitely, M.; Raven, M.; Timimi, S.; Jureidini, J.; Phillimore, J.; Leo, J.; Moncrieff, J.; Landman, P.	2019	Attention deficit hyperactivity disorder late birthdate effect common in both high and low prescribing international jurisdictions: a systematic review	Systematic Review	Observational studies	Moderate Risk of Bias	Variations - Diagnosis		Not reported	Not reported	15.4m	PubMed and ERIC databases 22 studies	Children	Both	Any	Prevalence Variations - Subpopulations		Subpopulation Variations - Relative Age	Difference in RR of having an ADHD diagnosis by relative age	Official Diagnosis	various	17/19 studies: youngest children in a school year were significantly more likely to be diagnosed and/or medicated than their older classmates. 2/19: weak or no effect																Studies from 13 countries show that the youngest children in a classroom are more likely to be diagnosed with and medicated for ADHD than their older classmates, regardless of absolute rates of diagnosis and medication.
Wolraich, M. L.; Hannah, J. N.; Baumgaertel, A.; Feurer, I. D.	1998	Examination of DSM-IV criteria for attention deficit/hyperactivity disorder in a county-wide sample	Cross-Sectional	Repeat cross-sectional	Moderate Risk of Bias	Time-trends - Features	Variations - Features	1 year	1994-1995	4323	10 Schools (community sample)	Grades K-5	Both	USA/ Tennessee	Reservoir - Diagnostic Accuracy	Reservoir - Phenotype Trend	Diagnostic Accuracy - Agreement between case definition and diagnosis (over/underdiagnosis)	Agreement between ADHD case definition and diagnosis	Fulfilling ADHD case definition (DSMIV, without impairment criteria), Official diagnosis	Teacher report	Of symptomatic cases: 28.2% (1993) and 17.5% (1994) with known diagnosis	Phenotype Trend - Changes over time	Change in % of subjects fulfilling ADHD case definition	Fulfilling ADHD case definition (DSMIV, without impairment criteria)	Teacher report	1993: 11.2% 1994: 16.1%											Potential underdiagnosis with large proportions of symptomatic subjects without reported diagnosis. Increase of symptomatic cases but decrease of reported diagnosis over time.
Wolraich, M. L.; Hannah, J. N.; Pinnock, T. Y.; Baumgaertel, A.; Brown, J.	1996	Comparison of diagnostic criteria for attention-deficit hyperactivity disorder in a county-wide sample	Diagnostic Test Accuracy		High Risk of Bias	Variations - Case Definition		1 year	1993-1994	8258	16 schools (community sample)	Grades K-5	Both	USA/ Tennessee	Prevalence Variations - Diagnosis	Reservoir - Diagnostic Accuracy	Diagnosis Variations - Diagnostic definition	Difference in prevalence by diagnostic definition (in same population)	Fulfilling ADHD case definition (DSMIIIR or DSMIV criteria)	Teacher Report	DSMIIIR: 7.3% DSMIV: 11.4%	Diagnostic Accuracy - Agreement between case definition and diagnosis (over/underdiagnosis)	Agreement between case definition and diagnosis	Fulfilling ADHD case definition (DSMIIIR or DSMIV criteria), Official diagnosis	Teacher report	DSMIIIR: 27% DSMIV: 25.7% of children with ADHD behaviours had diagnosis											Broadening of criteria leads to increases in potential cases but a smaller proportion was known to have an official diagnosis.
Xu, G.; Strathearn, L.; Liu, B.; Yang, B.; Bao, W.	2018	Twenty-Year Trends in Diagnosed Attention-Deficit/Hyperactivity Disorder Among US Children and Adolescents, 1997-2016	Prevalence	Repeat cross-sectional	Moderate Risk of Bias	Time-trends - Diagnosis		20 years	1997-2016	13,889 to 21,112	National Health Interview Survey (NHIS)	4-17	Both	USA	Prevalence Variations - Subpopulations		Subpopulation Variations - Gender	Difference in lifetime diagnosis prevalence by gender, changes over time	Health professional ever told you the child has ADHD?	Parent report	1998, 2016: Boys: 9.0%, 14.0% Girls: 3.1%, 6.3% (RPR 2.9, 2.2)	Subpopulation Variations - Race/ Ethnicity/ Indigenous status	Difference in lifetime diagnosis prevalence by ethnicity, changes over time	Health professional ever told you the child has ADHD?	Parent report	1998, 2016: Hispanic: 3.6%, 6.1% (+69%) White: 7.2%, 12% (+67%) Black: 4.7%, 12.8% (+172%)	Subpopulation Variations - SES/Insurance status	Difference in lifetime diagnosis prevalence by poverty level, changes over time	Health professional ever told you the child has ADHD?	Parent report	1998, 2016: Family income to FPL ratio: <1.0: 6.6%, 12.9% (+95%) 1.0-1.9: 7.1%, 10.2% (+44%) 2.0-3.9: 5.9%, 10.0% (+69%) >=4.0: 6.2%, 9.4% (+51%)	Subpopulation Variations - Location/Region	Difference in lifetime diagnosis prevalence by location, changes over time	Health professional ever told you the child has ADHD?	Parent report	1998, 2016: Northeast: 5.5%, 10.3% (+87%) Midwest: 6.9%, 12.2% (+52%) South: 6.6%, 11.1% (+67%) West: 5.0%, 7.0% (+40%)	Large variations between subpopulations (by gender, location, SES, ethnicity) with prevalence ratios generally decreasing over time
Zablotsky, B.; L. I. Black; M. J. Maenner; L. A. Schieve; M. L. Danielson; R. H. Bitsko; S. J. Blumberg; M. D. Kogan; C. A. Boyle	2019	Prevalence and Trends of Developmental Disabilities among Children in the United States: 2009-2017	Prevalence	Repeat cross-sectional	Moderate Risk of Bias	Time-trends - Diagnosis	Variations - Diagnosis	9 years	2009-2017	88530	National Health Interview Survey (NHIS)	3-17	Both	USA	Prevalence Variations - Subpopulations		Subpopulation Variations - Gender	Difference in lifetime diagnosis prevalence by gender	Health professional ever told you the child has ADHD?	Parent report	Boys: 12.44% Girls: 5.48%	Subpopulation Variations - Race/ Ethnicity/ Indigenous status	Difference in lifetime diagnosis prevalence by ethnicity	Health professional ever told you the child has ADHD?	Parent report	White: 10.74% Black: 9.85% Hispanic: 5.66% other: 6.56%	Subpopulation Variations - SES/Insurance status	Difference in lifetime diagnosis prevalence by insurance status	Health professional ever told you the child has ADHD?	Parent report	Private: 7.5% Public: 11.68% No insurance: 5.54%	Subpopulation Variations - SES/Insurance status	Difference in lifetime diagnosis prevalence by SES	Health professional ever told you the child has ADHD?	Parent report	FPL: <200%: 10.31% >200%: 8.05%	Large variations between subpopulations (by gender, insurance status,SES, ethnicity)

## Sheet: Q1 Options
Focus		Outcomes
Prevalence Variations - Subpopulations		Subpopulation Variations - Race/ Ethnicity/ Indigenous status
Prevalence Variations - Diagnosis		Subpopulation Variations - Location/Region
Reservoir - Diagnostic Accuracy		Subpopulation Variations - SES/Insurance status
Reservoir - Medicalisation		Subpopulation Variations - Relative Age
Reservoir - Phenotype Trend		Subpopulation Variations - Gender
Reservoir - Spectrum/ Subthreshold		Subpopulation Variations - Other
		Diagnosis Variations - Diagnostic definition
		Diagnostic Accuracy - Agreement between case definition and diagnosis (over/underdiagnosis)
		Diagnostic Accuracy - Agreement between case definition and diagnosis (misdiagnosis)
		Medicalisation of behaviour
		Phenotype Trend - Changes over time
		Spectrum - Impact of extend of symptoms on outcomes
		Spectrum - Analysis of categorical vs dimensional approach
		Subthreshold - Prevalence

## Sheet: Q2
Study Details															Question 2: Is diagnois actually increased?
Authors	Year	Title	Study Type	Study Characteristics	Critical Appraisal Outcome	Main Study Focus 1	Main Study Focus 2	Study length	Study Year(s)	Population size	Setting/ Data Source	Population Age	Population Sex	Country/ Region	Main relevant focus	Outcome - 1	Measure - 1	Instrument - 1	Source - 1	Effect - 1	Outcome - 2	Measure - 2	Instrument - 2	Source - 2	Effect - 2	Key relevant finding
Akinbami, L. J.; Liu, X.; Pastor, P. N.; Reuben, C. A.	2011	Attention deficit hyperactivity disorder among children aged 5-17 years in the United States, 1998-2009	Prevalence	Data brief	High Risk of Bias	Time-trends - Diagnosis		12 years	1998-2009	Not reported	National Health Interview Survey (NHIS)	5-17	Both	USA	Diagnosis trend	Change in lifetime prevalence	Change in % over time	Health professional ever told you the child has ADHD?	Parent report	1998: 6.9% 2007: 9.0% (30.4% increase)						Increasing trend
Akmatov, M. K.; Steffen, A.; Holstiege, J.; Hering, R.; Schulz, M.; Batzing, J.	2018	Trends and regional variations in the administrative prevalence of attention-deficit/hyperactivity disorder among children and adolescents in Germany	Prevalence	Dynamic cohort	Low Risk of Bias	Time-trends - Diagnosis		18 years	2009-2016	82% (6m) of German population	Nationwide Insurance Claims Data	5-14	Both	Germany	Diagnosis trend	Change in prevalence	Change in % over time	Official Diagnosis	Claims data	2009: 4% 2016: 4.33% (4.31-4.34%) (8.3% increase)						Increasing trend until 2001. No increase between 2011 and 2016
Anderson, J.	2001	Reported Diagnosis and Prescription Utilization Related to Attention Deficit Hyperactivity Disorder in Children Ages 5-17, 2008-2015	Prevalence	Statistical brief	Moderate Risk of Bias	Time-trends - Diagnosis	Time-trends - Treatment	4 years	2008-2015	Not reported	Medical Expenditure Panel Survey (MEPS) database	5-17	Both	USA	Diagnosis trend	Change in lifetime prevalence	Change in % over time	Health professional ever told you the child has ADHD?	Unclear	5–12y: 2008: 8.5% 2014: 10.4% (22% increase) 13–17 y: 2008: 13% 2014: 13%						Stagnant in adolescents, increasing trend in children
Atladottir, H.O.; D. Gyllenberg; A. Langridge; S. Sandin; S. N. Hansen; H. Leonard; M. Gissler; A. Reichenberg; D. E. Schendel; J. Bourke; C. M. Hultman; D. E. Grice; J. D. Buxbaum; E. T. Parner	2015	The increasing prevalence of reported diagnoses of childhood psychiatric disorders: a descriptive multinational comparison	Prevalence	Cohort	Moderate Risk of Bias	Time-trends - Diagnosis		22 years	1990-2011	approx 100% of the population	Birth registries, medical discharge registries	0-22	Both	Denmark, Finland, Sweden	Diagnosis trend	Change in prevalence	Change in % over time	Official Diagnosis	Medical records	1990-2000: Denmark: 295% increase Sweden: 721% increase Finland: 183% increase						Increasing trend
Brault, M. C.; Lacourse, E.	2012	Prevalence of prescribed attention-deficit hyperactivity disorder medications and diagnosis among canadian preschoolers and school-age children: 1994-2007	Prevalence	Repeat cross-sectional	Low Risk of Bias	Time-trends - Diagnosis	Time-trends - Treatment	12 years	1994-2007	12,595 to 14,655	National Longitudinal Survey of Children and Youth	3-9	Both	Canada	Diagnosis trend	Change in prevalence	Change in % over time	Does the child have a psychiatric diagnosis of ADHD?	Parent report	2000: 1.7% (1.4-2.1) 2006: 2.6% (2.3-3.0) (52.9% increase)						Increasing trend
Centers for Disease, Control; Prevention	2010	Increasing prevalence of parent-reported attention-deficit/hyperactivity disorder among children --- United States, 2003 and 2007	Prevalence	Repeat cross-sectional	Low Risk of Bias	Time-trends - Diagnosis	Variations - Diagnosis	4 years	2003-2007	73,123 and 102,353	National Survey of Children's Health (NSCH)	4-17	Both	USA	Diagnosis trend	Change in lifetime prevalence	Change in % over time	Health professional ever told you the child has ADHD?	Parent report	2003: 7.8% 2007: 9.5% (21.8% increase)						Increasing trend
Chien, I. C.; Lin, C. H.; Chou, Y. J.; Chou, P.	2012	Prevalence, incidence, and stimulant use of attention-deficit hyperactivity disorder in Taiwan, 1996-2005: a national population-based study	Prevalence	Dynamic cohort	Low Risk of Bias	Time-trends - Diagnosis	Time-trends - Treatment	10 years	1996-2005	372642	National Health Insurance Database (NHI)	<18	Both	Taiwan	Diagnosis trend	Change in lifetime prevalence	Change in % over time	Official Diagnosis	Claims data	1996: 0.06% 2005: 1.64% (263% increase)	Change in incidence	Change in % over time (per person-years)	Official Diagnosis	Claims data	1997: 0.02% 2005: 0.34% (13-fold increase)	Increasing trend
Collins, K. P.; Cleary, S. D.	2016	Racial and ethnic disparities in parent-reported diagnosis of ADHD: national survey of children's health (2003, 2007, and 2011)	Prevalence	Repeat cross-sectional	Moderate Risk of Bias	Time-trends - Diagnosis	Variations - Diagnosis	8 years	2003-2011	62,139 to 65,227	National Survey of Children's Health (NSCH)	5-17	Both	USA	Diagnosis trend	Change in lifetime prevalence	Change in % over time	Health professional ever told you the child has ADHD?	Parent report	2003: 8.4% 2007: 10.4% 2011: 12.0% (42.9% increase)						Increasing trend
Dalsgaard, S.; Nielsen, H. S.; Simonsen, M.	2014	Consequences of ADHD medication use for children's outcomes	Cohort	Instrumental variable analysis	Low Risk of Bias	Variations - Treatment	Outcomes - Treatment	16 years	1994-2012	4556	Danish Psychiatric Central Register, official crime register, national police records, prescription drug register	4-22	Both	Denmark	Diagnosis trend	Change in lifetime prevalence	Change in % over time	Official Diagnosis	Medical records	2000: 0.3% 2009: 1.2% (300% increase)						Increasing trend
Danielson, M. L.; Visser, S. N.; Gleason, M. M.; Peacock, G.; Claussen, A. H.; Blumberg, S. J.	2017	A National Profile of Attention-Deficit Hyperactivity Disorder Diagnosis and Treatment Among US Children Aged 2 to 5 Years	Prevalence	Repeat cross-sectional	Moderate Risk of Bias	Time-trends - Diagnosis	Time-trends - Treatment	5 years	2007-2012	17,889 and 19,897	National Survey of Children's Health (NSCH), National Survey of Children with Special Health Care Needs (NSCSHCN)	2-5	Both	USA	Diagnosis trend	Change in prevalence	Change in % over time	Does the child currently have an ADHD diagnosis?	Parent report	2007: 1.0% 2011: 1.5% (57% increase)						Increasing trend
Davidovitch, M.; Koren, G.; Fund, N.; Shrem, M.; Porath, A.	2017	Challenges in defining the rates of ADHD diagnosis and treatment: Trends over the last decade	Prevalence	Dynamic cohort	Low Risk of Bias	Time-trends - Diagnosis	Time-trends - Treatment	10 years	2005-2014	25% of Israeli population	Maccabi Healthcare Service Database (Health Maintenance Organisation)	5-17	Both	Israel	Diagnosis trend	Change in lifetime prevalence	Change in % over time	Official Diagnosis and/ or two purchases of ADHD medication	Claims data	2005: 6.8% (3.7-6.9) 2014: 14.4% (14.3-14.5) (111.8% increase)	Change in incidence	Change in incident rates over time (per 1,000 children)	Official Diagnosis and/ or two purchases of ADHD medication	Claims data	2005: 15.07 (14.6-15.6) 2011: 23.78 2014: 19.63 (19.1-20.1) (p<0.01)	Increasing trend
Fairman, K.A.; A. M. Peckham; D. A. Sclar	2020	Diagnosis and Treatment of ADHD in the United States: Update by Gender and Race	Prevalence	Repeat cross-sectional	Low Risk of Bias	Time- trends - Diagnosis	Variations - Diagnosis	5 years	2008-2013	254,326 visits	National Ambulatory Medical Care Survey (NAMCS)	<20	Both	USA	Diagnosis trend	Change in prevalence	% Change in annual consultations in which ADHD was diagnosed or addressed as part of ongoing treatment (of visits per 100 population)	Official Diagnosis	Health care visit records	2008: 9.31% 2012: 11.0%						Increasing trend
Fulton, B. D.; Scheffler, R. M.; Hinshaw, S. P.	2015	State variation in increased adhd prevalence: Links to NCLB school accountability and state medication laws	Prevalence	Repeat cross-sectional	Moderate Risk of Bias	Variations - Diagnosis	Time-trends - Diagnosis	8 years	2003-2011	approx 35,000	National Survey of Children’s Health (NSCH)	6-13	Both	USA	Diagnosis trend	Change in prevalence	Change in % over time	Health professional ever told you the child has ADHD?	Parent report	2003: 8.6% 2007: 10.4% 2011: 11.8% (37.2% increase)						Increasing trend
Garfield, C. F.; Dorsey, E. R.; Zhu, S.; Huskamp, H. A.; Conti, R.; Dusetzina, S. B.; Higashi, A.; Perrin, J. M.; Kornfield, R.; Alexander, G. C.	2012	Trends in attention deficit hyperactivity disorder ambulatory diagnosis and medical treatment in the United States, 2000-2010	Prevalence	Dynamic cohort	Moderate Risk of Bias	Time-trends - Diagnosis	Time-trends - Treatment	11 years	2000-2010	approx 350,000	IMS Health National Disease and Therapeutic Index	0-17	Both	USA	Diagnosis trend	Change in prevalence	Change in annual consultations in which ADHD was diagnosed or addressed as part of ongoing treatment	Official Diagnosis	Health care visit records	2000: 6.2m (5.5-6.9) 2010: 10.4m (9.3-11.6) (67.7% increase)						Increasing trend
Getahun, D.; Jacobsen, S. J.; Fassett, M. J.; Chen, W.; Demissie, K.; Rhoads, G. G.	2013	Recent trends in childhood attention-deficit/hyperactivity disorder	Prevalence	Dynamic cohort	Low Risk of Bias	Time-trends - Diagnosis	Variations - Diagnosis	10 years	2001-2010	842830	Kaiser Permanente Southern California (KPSC) health plan	5-11	Both	USA/ California	Diagnosis trend	Change in prevalence	Change in % over time	Official Diagnosis (diagnosis on at least 2 occasions by specialized physicians or diagnosis on 1 occasion and at least 2 refills of medications)	Claims data	2001: 2.5% (n=6,869) 2010: 3.1% (n=8,006) (24% increase)						Increasing trend
Giacobini, M.; Medin, E.; Ahnemark, E.; Russo, L. J.; Carlqvist, P.	2018	Prevalence, Patient Characteristics, and Pharmacological Treatment of Children, Adolescents, and Adults Diagnosed With ADHD in Sweden	Prevalence	Dynamic cohort	Low Risk of Bias	Time-trends - Diagnosis	Time-trends - Treatment	6 years	2006-2011	approx 9.1 to 9.5m	National Patient Register (NPR), Prescribed Drug Register (PDR)	0-99	Both	Sweden	Diagnosis trend	Change in prevalence	Change in % over time	Official Diagnosis	Medical records	2006: 0.11% 2011: 0.48% (336% increase)	Change in incidence	Change in % over time	Official Diagnosis	Medical records	2007: 0.06% 2011: 0.13%	Increasing trend
Hire, A. J.; Ashcroft, D. M.; Springate, D. A.; Steinke, D. T.	2018	ADHD in the United Kingdom: Regional and Socioeconomic Variations in Incidence Rates Amongst Children and Adolescents (2004-2013)	Prevalence	Dynamic cohort	Moderate Risk of Bias	Time-trends - Diagnosis	Variations - Diagnosis	10 years	2004-2013	approx 13.5m	Clinical Practice Research Datalink (CPRD)	0-19	Both	UK	Diagnosis trend	Change in incidence	Change in incident rates over time (per 10,000 person-years)	Official Diagnosis	Medical records	2008: 11.04 (10.38-11.75) 2012: 12.56 (11.84-13.33) (13.8% increase)						Increasing trend
Hoagwood, K. E.; Kelleher, K.; Zima, B. T.; Perrin, J. M.; Bilder, S.; Crystal, S.	2016	Ten-Year Trends In Treatment Services For Children With Attention Deficit Hyperactivity Disorder Enrolled In Medicaid	Prevalence	Dynamic cohort	Low Risk of Bias	Time-trends - Diagnosis	Time-trends - Treatment	10 years	2001-2010	approx 5.2 to 8.2m	Medicaid	3-17	Both	USA / 20 sample states	Diagnosis trend	Change in prevalence	Change in % over time	Official Diagnosis (at least two outpatient claims for ADHD on different dates or one inpatient claim for ADHD)	Claims data	2001: 3.0% 2010: 5.5% (83% increase)						Increasing trend
Holden, S. E.; Jenkins-Jones, S.; Poole, C. D.; Morgan, C. L.; Coghill, D.; Currie, C. J.	2013	The prevalence and incidence, resource use and financial costs of treating people with attention deficit/hyperactivity disorder (ADHD) in the united kingdom (1998 to 2010)	Prevalence	Dynamic cohort	Moderate Risk of Bias	Time-trends - Diagnosis	Other - non-relevant	12 years	1998-2010	10658	Clinical Practice Research Datalink (CPRD)	6-17	Both	UK	Diagnosis trend	Change in prevalence	Change in % over time	Official Diagnosis (diagnosis on at least 2 occasions or diagnosis on 1 occasion and at least 1 prescription for ADHD medications)	Medical records	1998: 0.19% 2007: 0.53% 2009: 0.51% (186% increase 1998-2007, 163% 1998-2010)	Change in incidence	Change in % over time	Official Diagnosis (diagnosis on at least 2 occasions or diagnosis on 1 occasion and at least 1 prescription for ADHD medications)	Medical records	1998: 0.04% 2007: 0.08% 2010: 0.06% (increase by 101% from 1998 to 2007 and 52% from 1998 to 2010)	Increasing trend until 2007
Huang, C. L.; Chu, C. C.; Cheng, T. J.; Weng, S. F.	2014	Epidemiology of treated attention-deficit/hyperactivity disorder (ADHD) across the lifespan in Taiwan: a nationwide population-based longitudinal study	Prevalence	Dynamic cohort	Low Risk of Bias	Time-trends - Diagnosis		6 years	1999-2005	1m	The Longitudinal Health Insurance Database	0-99	Both	Taiwan	Diagnosis trend	Change in prevalence	Change in % over time	Official Diagnosis (at least one service claim with a principal diagnosis of ADHD)	Claims data	2000: 0.065% 2005: 0.145% (123.1% increase)	Change in incidence	Change in % over time	Official Diagnosis (at least one service claim with a principal diagnosis of ADHD)	Claims data	2001: 0.045% 2005: 0.081%	Increasing trend
Huang, C.L.; J. J. Wang; C. H. Ho	2020	Trends in incidence rates of diagnosed attention-deficit/hyperactivity disorder (ADHD) over 12 years in Taiwan: A nationwide population-based study	Prevalence	Dynamic cohort	Low Risk of Bias	Time-trends - Diagnosis		12 years	2000-2011	approx 99% of Taiwanese population	National Health Insurance Research Database (NHIRD)	0-18	Both	Taiwan	Diagnosis trend	Change in incidence	Change in incident rates over time (per 10,000 PY)	Official Diagnosis	Medical records	2000: 25.08 2011: 57.06						Increasing trend
Langner, I.; Haug, U.; Scholle, O.; Lindemann, C.; Schroder, C.; Riedel, O.	2019	Potential Explanations for Increasing Methylphenidate Use in Children and Adolescents with Attention-Deficit/Hyperactivity Disorder in Germany from 2004 to 2013	Prevalence	Repeat cross-sectional	Low Risk of Bias	Time-trends - Treatment	Time-trends - Diagnosis	10 years	2004-2013	approx 1.5 to 1.8m	German Pharmaco-epidemiological Research Database (GePaRD)	3-17	Both	Germany	Diagnosis trend	Change in prevalence	Change in % over time	Official Diagnosis (at least 1 inpatient diagnosis or two outpatient diagnoses or a diagnosis and a prescription dispensed)	Claims data	2004: 2.16% (2.13-2.18) 2013: 3.82% (3.79-3.85) (76.9% increase)						Increasing trend
Mohr Jensen, C.; Steinhausen, H. C.	2015	Time trends in incidence rates of diagnosed attention-deficit/hyperactivity disorder across 16 years in a nationwide Danish registry study	Prevalence	Dynamic cohort	Low Risk of Bias	Time-trends - Diagnosis	Variations - Diagnosis	16 years	1995-2010	100% of Danish population	Danish Psychiatric Central Research Registry	4-17	Both	Denmark	Diagnosis trend	Change in incidence	Change in incident rates over time (per 10,000 person-years)	Official Diagnosis	Medical records	4-5yrs: 1998: 2.05 2010: 13.66 (566.3% increase) 6-12yrs: 1998: 5.49 2010: 31.25 (469.2% increase) 13-17yrs: 1998: 0.93 2010: 21.93 (2,258.1% increase)						Increasing trend
Morrow, Richard L.; Garland, E.; Wright, James M.; Maclure, Malcolm; Taylor, Suzanne; Dormuth, Colin R.	2012	Influence of relative age on diagnosis and treatment of attention-deficit/hyperactivity disorder in children	Prevalence	Dynamic cohort	Low Risk of Bias	Variations - Diagnosis	Time-trends - Diagnosis	12 years	1997-2008	937943	Provincial administrative health databases for prescription drugs (PharmaNet), Physician services (Medical Services Plan), hospital admissions (Canadian Institute for Health Information Discharge Abstracts Database)	6-12	Both	Canada/ British Columbia	Diagnosis trend	Change in prevalence	Change in % over time	Official Diagnosis	Medical records	Boys: 1997/8: 2.6% 2007/8: 3.7% Girls: 1997/8: 0.7% 2007/8: 1.2%						Increasing trend
Nyarko, K. A.; Grosse, S. D.; Danielson, M. L.; Holbrook, J. R.; Visser, S. N.; Shapira, S. K.	2017	Treated Prevalence of Attention-Deficit/Hyperactivity Disorder Increased from 2009 to 2015 among School-Aged Children and Adolescents in the United States	Prevalence	Dynamic cohort	Low Risk of Bias	Time-trends - Diagnosis	Time-trends - Treatment	7 years	2009-2015	approx 4.9 to 6.6m	MarketScan Administrative Claims Database (Databases of Truven Health)	6-17	Both	USA	Diagnosis trend	Change in prevalence	Change in % over time	Official Diagnosis (two or more outpatient claims with a diagnosis code for ADHD or one outpatient claim with an ADHD code and two or more prescription drug claims for an ADHD medication)	Claims data	2009: 5.8% 2015: 8.7% (50% increase)						Increasing trend
Perez-Crespo, L.; J. Canals-Sans; E. Suades-Gonzalez; M. Guxens	2020	Temporal trends and geographical variability of the prevalence and incidence of attention deficit/hyperactivity disorder diagnoses among children in Catalonia, Spain	Prevalence	Dynamic cohort	Low Risk of Bias	Time-trends - Diagnosis		9 years	2009-2017	7543825	Minimum Basic Data Set (MBDS) register	4-17	Both	Spain/ Catalonia	Diagnosis trend	Change in incidence	Change in % over time	Official Diagnosis	Medical records	2009: 0.51% (0.5-0.52) 2017: 0.58% (0.57-0.59)						Stable until 2016, then increase until 2017
Robison, L. M.; Sclar, D. A.; Skaer, T. L.; Galin, R. S.	1999	National trends in the prevalence of attention-deficit/hyperactivity disorder and the prescribing of methylphenidate among school-age children: 1990-1995	Prevalence	Repeat cross-sectional	Moderate Risk of Bias	Time-trends - Diagnosis	Time-trends - Treatment	6 years	1990-1995	33,598 to 43,469	National Ambulatory Medical Care Survey (NAMCS)	5-18	Both	USA	Diagnosis trend	Change in prevalence	% Change in annual consultations in which ADHD was diagnosed or addressed as part of ongoing treatment (of visits per 100 population)	Official Diagnosis	Health care visit records	1990: 1.94% 1995: 4.50% (132% increase)						Increasing trend
Robison, L. M.; Skaer, T. L.; Sclar, D. A.; Galin, R. S.	2002	Is attention deficit hyperactivity disorder increasing among girls in the US? Trends in diagnosis and the prescribing of stimulants	Prevalence	Repeat cross-sectional	Moderate Risk of Bias	Time-trends - Diagnosis	Variations - Diagnosis	9 years	1990-1998	23,339 to 43,469	National Ambulatory Medical Care Survey (NAMCS)	5-18	Both	USA	Diagnosis trend	Change in prevalence	% Change in annual consultations in which ADHD was diagnosed or addressed as part of ongoing treatment (of visits per 100 population)	Official Diagnosis	Health care visit records	1990: 1.94% 1998: 5.90% (204% increase)						Increasing trend
Rydell, M.; Lundstrom, S.; Gillberg, C.; Lichtenstein, P.; Larsson, H.	2018	Has the attention deficit hyperactivity disorder phenotype become more common in children between 2004 and 2014? Trends over 10 years from a Swedish general population sample	Prevalence	Repeat cross-sectional	Low Risk of Bias	Time-trends - Features	Time-trends - Diagnosis	10 years	2004-2014	4,767 to 7,628	Child and Adolescent Twin Study (CATSS) and record linkage with the National Patient Register	9	Both	Sweden	Diagnosis trend	Change in lifetime prevalence	Change in % over time	Official Diagnosis	Medical records	2004: 0.39% (0.01-0.77) 2013: 2.28% (1.52-3.04) 2014: 2.01% (1.32-2.70) (OR 5.27, 1.85-14.96)						Increasing trend
Safer, D. J.	2018	Is ADHD Really Increasing in Youth?	Other Review	Observational studies	High Risk of Bias	Time-trends - Features	Time-trends - Diagnosis	30 years	1985-2015	Not reported	5 databases 44 studies	<18	Both	Any	Diagnosis trend	Change in lifetime prevalence	Change in % over time	Health professional ever told you the child has ADHD?	Parent report	1997-2009: Increases between 22% and 54% (6 studies)	Change in prevalence	Change in % over time	Total cases of medically managed ADHD (two or more outpatient claims with a diagnosis code for ADHD, or one outpatient claim with an ADHD code and two or more prescription drug claims for an ADHD medication)	Medical records, Claims data	1989-2010: Increases between +11% and 27-fold (12 studies)	Increasing trend
Schubert, I.; Koster, I.; Lehmkuhl, G.	2010	The changing prevalence of attention-deficit/hyperactivity disorder and methylphenidate prescriptions: A study of data from a random sample of insurees of the AOK Health Insurance Company in the German state of Hesse, 2000-2007. [German, English]	Prevalence	Dynamic cohort	Low Risk of Bias	Time-trends - Diagnosis	Time-trends - Treatment	8 years	2000-2007	50,000 to 63,000	Statutory Health Insurance sample (AOK Hesse)	<18	Both	Germany/ Hesse	Diagnosis trend	Change in prevalence	Change in % over time	Official Diagnosis	Claims data	2000: 1.52% (1.43-1.62) 2007: 2.21% (2.09-2.34) (45% increase)						Increasing trend
Sclar, D. A.; Robison, L. M.; Bowen, K. A.; Schmidt, J. M.; Castillo, L. V.; Oganov, A. M.	2012	Attention-deficit/hyperactivity disorder among children and adolescents in the United States: Trend in diagnosis and use of pharmacotherapy by gender	Prevalence	Repeat cross-sectional	Moderate Risk of Bias	Time-trends - Diagnosis	Time-trends - Treatment	18 years	1991-2008	Not reported	National Ambulatory Medical Care Survey (NAMCS)	5-18	Both	USA	Diagnosis trend	Change in prevalence	% Change in annual consultations in which ADHD was diagnosed or addressed as part of ongoing treatment (of visits per 100 population)	Official Diagnosis	Health care visit records	1991/2: 2.62% 2003/4: 11.35% 2007/8: 10.74% (increase of 310%)						Increasing trend until 2003/4
Song, I.; Lee, M. S.; Lee, E. K.; Shin, J. Y.	2018	Patient and provider characteristics related with prescribing of ADHD medication: Nationwide health insurance claims database study in Korea	Prevalence	Dynamic cohort	Low Risk of Bias	Time-trends - Diagnosis	Time-trends - Treatment	5 years	2007-2011	100% of the Korean population	Korea Health Insurance Review and Assessment Service (HIRA)	<18	Both	South Korea	Diagnosis trend	Change in prevalence	Change in % over time	Official Diagnosis	Claims data	2007: 0.71% 2011: 0.93% (31% increase)						Increasing trend
Song, I.; Shin, J. Y.	2016	Prescribing patterns for attention deficit hyperactivity disorder medications among children and adolescents in Korea, 2007-2011	Prevalence	Dynamic cohort	Low Risk of Bias	Time-trends - Diagnosis	Time-trends - Treatment	5 years	2007-2011	100%of the Korean population	Korea Health Insurance Review and Assessment Service (HIRA)	<18	Both	South Korea	Diagnosis trend	Change in prevalence	Change in % over time	Official Diagnosis	Claims data	2007: 0.71% 2011: 0.93% (31% increase)						Increasing trend
Song, M.; Dieckmann, N. F.; Nigg, J. T.	2018	Addressing Discrepancies Between ADHD Prevalence and Case Identification Estimates Among U.S. Children Utilizing NSCH 2007-2012	Prevalence	Repeat cross-sectional	Moderate Risk of Bias	Time-trends - Diagnosis	Time-trends - Features	5 years	2007-2012	68,301 and 70,609	National Survey of Children's Health (NSCH)	5-17	Both	USA	Diagnosis trend	Change in prevalence	Change in % over time	Definite and probable cases (Health professional ever told you the child has ADHD? And: Does the child currently have an ADHD diagnosis? and moderate/ severe symptoms or current treatment)	Parent report	2007: 6.06% 2011: 7.82% (29% increase)						Increasing trend
Stuhec, M.; Svab, V.; Locatelli, I.	2015	Prevalence and incidence of attention-deficit/hyperactivity disorder in Slovenian children and adolescents: A database study from a national perspective	Prevalence	Dynamic cohort	Moderate Risk of Bias	Time-trends - Diagnosis		15 years	1997-2012	approx 100% of the Slovenian population	National Institute of Public Health of the Republic of Slovenia	<19	Both	Slovenia	Diagnosis trend	Change in incidence	Change in % over time	Official Diagnosis	Medical records	1997: 0.03% 2012: 0.10% (202% increase)						Increasing trend
Toh, S.	2006	Trends in ADHD and stimulant use among children, 1993-2003	Prevalence	Repeat cross-sectional	Moderate Risk of Bias	Time-trends - Diagnosis	Time-trends - Treatment	10 years	1993-2003	Not reported	National Ambulatory Medical Care Survey (NAMCS) and the National Hospital Ambulatory Medical Care Survey (NHAMCS)	3-18	Both	USA	Diagnosis trend	Change in prevalence	% Change in annual consultations in which ADHD was diagnosed or addressed as part of ongoing treatment (of all visits)	Official Diagnosis	Health care visit records	1993: 2.5% 2003: 4.5% (80% increase)						Increasing trend
Vasiliadis, H. M.; Diallo, F. B.; Rochette, L.; Smith, M.; Langille, D.; Lin, E.; Kisely, S.; Fombonne, E.; Thompson, A. H.; Renaud, J.; Lesage, A.	2017	Temporal Trends in the Prevalence and Incidence of Diagnosed ADHD in Children and Young Adults between 1999 and 2012 in Canada: A Data Linkage Study	Prevalence	Dynamic cohort	Low Risk of Bias	Time-trends - Diagnosis		12 years	1999-2012	99% of population of 4 Canadian provinces	Med-Echo in Quebec, the Canadian Institute of Health Information (CIHI) Discharge Abstract Database in the 3 other provinces, plus the Ontario Mental Health Reporting System (OMHRS)	1-17	Both	Canada/ 4 provinces	Diagnosis trend	Change in prevalence	Change in % over time	Official Diagnosis	Claims data	1999/2000 Nova Scotia: 2.2% Manitoba: 1.54% Quebec: 1.09% Ontario: 1.06% 2011/12 Nova Scotia: 3.79% Manitoba: 2.75% Quebec: 3.76% Ontario: 1.10%	Change in incidence	Change in % over time	Official Diagnosis	Claims data	1999/2000 Nova Scotia: 0.75% Manitoba: 0.56% Quebec: 0.52% Ontario: 0.46% 2011/12 Nova Scotia: 0.98% Manitoba: 0.76% Quebec: 1.2% Ontario: 0.44%	Increasing trend in all provinces apart from Ontario
Visser, Susanna N.; Danielson, Melissa L.; Bitsko, Rebecca H.; Holbrook, Joseph R.; Kogan, Michael D.; Ghandour, Reem M.; Perou, Ruth; Blumberg, Stephen J.	2014	Trends in the parent-report of health care provider-diagnosed and medicated attention-deficit/hyperactivity disorder: United states, 2003-2011	Prevalence	Repeat cross-sectional	Moderate Risk of Bias	Time-trends - Diagnosis	Time-trends - Treatment	8 years	2003-2011	73,123 to 102,353	National Survey of Children’s Health (NSCH)	4-17	Both	USA	Diagnosis trend	Change in prevalence	Change in % over time	Does the child currently have an ADHD diagnosis?	Parent report	2007: 7.2% 2011: 8.8% (23% increase)	Change in lifetime prevalence	Change in % over time	Health professional ever told you the child has ADHD?	Parent report	2003: 7.8% 2007: 9.5% 2011: 11% (42% increase)	Increasing trend
Wang, L.; Lee, S.; Yuan, S.; Yang, C.; Yang, K.; Huang, T.; Chou, W.; Chou, M.; Lee, M.; Lee, T.; Shyu, Y.	2017	Prevalence rates of youths diagnosed with and medicated for ADHD in a nationwide survey in Taiwan from 2000 to 2011	Prevalence	Dynamic cohort	Low Risk of Bias	Time-trends - Diagnosis	Time-trends - Treatment	12 years	2000-2011	96% of all Taiwanese insured people	National Health Insurance Research Database of Taiwan (NHIRD-TW)	<19	Both	Taiwan	Diagnosis trend	Change in prevalence	Change in % over time	Official Diagnosis (at least two claims records with the ICD9 diagnosis)	Claims data	2000: 0.11% 2011: 1.24% (976% increase)						Increasing trend
Winterstein, A. G.; Gerhard, T.; Shuster, J.; Zito, J.; Johnson, M.; Liu, H.; Saidi, A.	2008	Utilization of pharmacologic treatment in youths with attention deficit/hyperactivity disorder in Medicaid database	Prevalence	Dynamic cohort	Low Risk of Bias	Time-trends - Diagnosis	Time-trends - Treatment	10 years	1995-2004	2131953	Medicaid	<21	Both	USA/ Florida	Diagnosis trend	Change in prevalence	Change in % over time	Official Diagnosis (at least one claim with the diagnosis)	Claims data	1995: 3.1% (3.06-3.14) 2003: 5.27% (5.22-5.32) (70% increase)	Change in incidence	Change in % over time	Official Diagnosis (at least one claim with the diagnosis)	Claims data	1995: 1.03% 2003: 1.43% (39% increase)	Increasing trends
Xu, G.; Strathearn, L.; Liu, B.; Yang, B.; Bao, W.	2018	Twenty-Year Trends in Diagnosed Attention-Deficit/Hyperactivity Disorder Among US Children and Adolescents, 1997-2016	Prevalence	Repeat cross-sectional	Moderate Risk of Bias	Time-trends - Diagnosis		20 years	1997-2016	13,889 to 21,112	National Health Interview Survey (NHIS)	4-17	Both	USA	Diagnosis trend	Change in lifetime prevalence	Change in % over time	Health professional ever told you the child has ADHD?	Parent report	1997: 6.1% (5.7-6.5) 2015: 10.2% (9.6-10.8) (67% increase)						Increasing trend
Yoshida, M.; Obara, T.; Kikuchi, S.; Satoh, M.; Morikawa, Y.; Ooba, N.; Yamaguchi, H.; Mano, N.	2019	Drug Prescriptions for Children With ADHD in Japan: A Study Based on Health Insurance Claims Data Between 2005 and 2015	Prevalence	dynamic cohort	Low Risk of Bias	Time-trends - Treatment	Time-trends - Diagnosis	11 years	2005-2015	3672951	Japanese Union-Managed Health Insurance	1-17	Both	Japan	Diagnosis trend	Change in prevalence	Change in % over time	Official Diagnosis	Claims data	2005: 0.13% 2015: 0.96% (638.5% increase)						Increasing trend
Zablotsky, B.; L. I. Black; M. J. Maenner; L. A. Schieve; M. L. Danielson; R. H. Bitsko; S. J. Blumberg; M. D. Kogan; C. A. Boyle	2019	Prevalence and Trends of Developmental Disabilities among Children in the United States: 2009-2017	Prevalence	Repeat cross-sectional	Moderate Risk of Bias	Time-trends - Diagnosis	Variations - Diagnosis	9 years	2009-2017	88530	National Health Interview Survey (NHIS)	3-17	Both	USA	Diagnosis trend	Change in lifetime prevalence	Change in % over time	Health professional ever told you the child has ADHD?	Parent report	2009-11: 8.47% 2015-17: 9.54%						Increasing trend
Zito, J. M.; Safer, D. J.; DosReis, S.; Magder, L. S.; Gardner, J. F.; Zarin, D. A.	1999	Psychotherapeutic medication patterns for youths with attention- deficit/hyperactivity disorder	Prevalence	Repeat cross-sectional	Moderate Risk of Bias	Time-trends - Diagnosis	Time-trends - Treatment	8 years	1989-1996	2,081 to 3,315	National Ambulatory Medical Care Survey (NAMCS)	5-14	Both	USA	Diagnosis trend	Change in prevalence	% Change in annual consultations in which ADHD was diagnosed or addressed as part of ongoing treatment (of all visits)	Official Diagnosis	Health care visit records	1989: 2% 1996: 4% (100% increase)						Increasing trend

## Sheet: Q2 Options
Outcome
Change in prevalence
Change in incidence
Change in lifetime prevalence

## Sheet: Q3
Study Details															Question 3: Are additional cases subclinical or low risk?
Authors	Year	Title	Study Type	Study Characteristics	Critical Appraisal Outcome	Main Study Focus 1	Main Study Focus 2	Study length	Study Year(s)	Population size	Setting/ Data Source	Population Age	Population Sex	Country/ Region	Main relevant focus	Outcome - 1	Measure - 1	Instrument - 1	Source - 1	Effect - 1	Key relevant finding
Baumgaertel, A.; Wolraich, M. L.; Dietrich, M.	1995	Comparison of diagnostic criteria for attention deficit disorders in a German elementary school sample	Prevalence	Cross-sectional	Moderate Risk of Bias	Variations - Case Definition	Variations - Features	Not reported	1992	1077	10 Elementary Schools (community sample)	5-12	Both	Germany/ Regensburg	Impairment levels	Impairment - Difference in adverse outcomes by diagnostic criteria	Difference in % of poor academic performance (of children fulfilling ADHD criteria)	Fulfilling ADHD case definition (DSM-III, DSM-IIIR and DSM-IV rating scales)	Teacher report	DSMIII poor performance: 58% (of 102) DSMIIR poor performance: 45% (of 115) DSMIV poor performance: 49% (of 190)	Children fulfilling ADHD criteria are less likely to be academically impaired with broadening of diagnostic criteria.
Centers for Disease, Control; Prevention	2010	Increasing prevalence of parent-reported attention-deficit/hyperactivity disorder among children --- United States, 2003 and 2007	Prevalence	Repeat cross-sectional	Low Risk of Bias	Time-trends - Diagnosis	Variations - Diagnosis	4 years	2003-2007	73,123 and 102,353	National Survey of Children's Health (NSCH)	4-17	Both	USA	Symptom severity	Symptom severity - Proportions of mild,moderate, severe	Proportions of severity (of all children with ADHD diagnosis)	Severity of official diagnosis	Parent report	2007: 46.7% mild 39.5% moderate 13.8% severe	Only 14% of parents of a child with an ADHD diagnosis rate their child's current ADHD as severe.
Dalsgaard, S.; Nielsen, H. S.; Simonsen, M.	2014	Consequences of ADHD medication use for children's outcomes	Cohort	Instrumental variable analysis	Low Risk of Bias	Variations - Treatment	Outcomes - Treatment	16 years	1994-2012	4556	Danish Psychiatric Central Register, official crime register, national police records, prescription drug register	4-22	Both	Denmark	Impairment levels	Impairment - Change in adverse outcomes over time	Difference in positive medication effects over time	Reduction in hospital visits of medicated children with ADHD vs unmedicated children with ADHD	Medical records	1990-94 birth cohort: -0.122 1995-99 birth cohort: -0.046	Positive medication effects are smaller in the more recent (larger) cohort. Results indicate diminishing returns to broadening the group of treated.
Donfrancesco, R.; Marano, A.; Calderoni, D.; Mugnaini, D.; Thomas, F.; Di Trani, M.; Innocenzi, M.; Vitiello, B.	2015	Prevalence of severe ADHD: An epidemiological study in the Italian regions of Tuscany and Latium	Prevalence	Cross-sectional	Moderate Risk of Bias	Variations - Features		1 year	2002-2003	1887	17 Schools (community sample)	Grades 2-8	Both	Italy/ Tuscany and Latium	Symptom severity	Symptom severity - proportions of mild,moderate, severe	Proportions of severity (of all children)	Severity of official diagnosis	Parent and teacher report, Clinical assessment	1.32% severe ADHD	Prevalence of severe ADHD is very low
Evans, W. N.; Morrill, M. S.; Parente, S. T.	2010	Measuring inappropriate medical diagnosis and treatment in survey data: The case of ADHD among school-age children	Prevalence	Repeat cross-sectional	Low Risk of Bias	Subpopulation prevalence variations		10 years	1997-2006	34173	National Health Interview Survey (NHIS), Medical Expenditure Panel Survey (MEPS), a nationwide private health insurance company database	7-17	Both	USA	Clinically significant symptom prevalence	Level of symptoms- Change in relative age effect over time	Change in difference between diagnosis for youngest in year vs oldest in year	Official diagnosis	Parent report	1997-2001: 1.8% absolute difference (23% relative) 2002-2006: 2.3% absolute difference (25% relative)	The relative age effect was larger among children diagnosed from 2002 onwards compared with those diagnosed in the earlier period.
Garfield, C. F.; Dorsey, E. R.; Zhu, S.; Huskamp, H. A.; Conti, R.; Dusetzina, S. B.; Higashi, A.; Perrin, J. M.; Kornfield, R.; Alexander, G. C.	2012	Trends in attention deficit hyperactivity disorder ambulatory diagnosis and medical treatment in the United States, 2000-2010	Prevalence	Dynamic cohort	Moderate Risk of Bias	Time-trends - Diagnosis	Time-trends - Treatment	11 years	2000-2010	approx 350,000	IMS Health National Disease and Therapeutic Index	0-17	Both	USA	Symptom severity	Symptom severity - Change over time	Change in proportions of severity (of all visits with ADHD diagnosis)	Severity of official diagnosis	Health care visit records	2000: 22% mild 57% moderate, 10% severe 2010: 22% mild 53% moderate 9% severe	Severity proportions are stable with slight fluctuations
Lahey, B B; W. E. Pelham; A. Chronis; G. Massetti; H. Kipp; A. Ehrhardt; S. S. Lee	2006	Predictive validity of ICD-10 hyperkinetic disorder relative to DSM-IV attention-deficit/hyperactivity disorder among younger children	Cohort		Moderate Risk of Bias	Variations - Case Definition		6 years	unclear	217	2 Child psychiatry centres (clinically referred sample) and advertisements (control community sample)	4-13	Both	USA/ Chicago and Pittsburgh	Impairment levels	Impairment - Difference in adverse outcomes by diagnostic criteria	Difference in mean symtom count and functioing	Fulfilling ADHD case definition (DSMIV and ICD10 rating scales)	Parent and teacher report	Subjects with ADHD symptoms generally score slightly better in all domains than HKD subjects but worse than control (apart form injuries), often ns.	Children fulfilling ADHD criteria are marginally less impaired with broadening of diagnostic criteria.
Lee, S. I.; Schachar, R. J.; Chen, S. X.; Ornstein, T. J.; Charach, A.; Barr, C.; Ickowicz, A.	2008	Predictive validity of DSM-IV and ICD-10 criteria for ADHD and hyperkinetic disorder	Diagnostic Test Accuracy		High Risk of Bias	Accuracy/ Appropriateness - Diagnosis	Continuum	Not reported	Not reported	419	1 paediatric outpatient clinic (clinically referred sample)	6-16	Both	Canada/ Toronto	Impairment levels	Impairment - Difference in adverse outcomes by diagnostic criteria	Difference in academic achievement, comprehension, cognitive test, word identification (of children fulfilling ADHD criteria)	Fulfilling ADHD case definition (DSMIV and ICD10 rating scales)	Parent, teacher and self-report, Clinical assessment	Fulfilling ICD10: lower scores on cognitive test and teacher rated impairment (than those fulfilling only DSMIV criteria)	Children fulfilling ICD 10 criteria are generally more impaired on some domains than the larger group of DSMIV children, but not on most.
Leung, P. W.; S. L. Luk; T. P. Ho; E. Taylor; F. L. Mak; J. Bacon-Shone	1996	The diagnosis and prevalence of hyperactivity in Chinese schoolboys	Cohort		Low Risk of Bias	Variations - Case Definition		unclear	unclear	611	112 schools (community sample)	Grade 1	Male	China/ Hong Kong	Impairment levels	Impairment - Difference in adverse outcomes by diagnostic criteria	Difference in mean symptom count and cognitive, behavioural and neurodevelopmental impairment (of children fulfilling ADHD criteria)	Fulfilling ADHD case definition (DSMIII, DSMIIIR and ICD10 rating scales)	Parent and teacher report, clinical assessment	ICD10: significant hyperactive symptoms with more neurodevelopmental impairments DSMIII: significant hyperactive symptoms with more cognitive and educational difficulties. DSMIIIR: more common and include children with no obvious behavioural, cognitive or neurodevelopmental impairment	Children fulfilling ADHD criteria are less likely to be behaviourally impaired with broadening of diagnostic criteria
Newcorn, J. H.; Halperin, J. M.; Schwartz, S.; Pascualvaca, D.; Wolf, L.; Schmeidler, J.; Sharma, V.	1994	Parent and teacher ratings of attention-deficit hyperactivity disorder symptoms: implications for case identification	Diagnostic Test Accuracy		High Risk of Bias	Variations - Case Definition		1 year	Not reported	72	1 Inner-city parochial school	Grades 1-6	Both	USA	Impairment levels	Impairment - Difference in adverse outcomes by diagnostic criteria	Difference in mean symptom count and Continuous performance test (CPT) (of children fulfilling ADHD criteria)	Fulfilling ADHD case definition (DSM-III and DSM-IIIR rating scales)	Parent and teacher report, Clinical assessment psychometric tests	Mean symptoms: DSMIII+R (n=12): 7.4 DSMIIIR (n =7): 2.0 Mean CPT misses: DSMIII: 9.2 DSMIIIR: 3.1 Mean CPT false alarms: DSMIII: 7.9 DSMIIIR: 3.3	Children fulfilling ADHD criteria are less likely to be academically impaired and show less severe symptoms with broadening of diagnostic criteria.
Newcorn, J.; Halperin, Jeffrey M.; Healey, Jane M.; O'Brien, John D.; Pascualvaca, Daisy M.; Wolf, Lorraine E.; Morganstein, Allen; Sharma, Vanshdeep; Young, J.	1989	Are ADDH and ADHD the same or different?	Diagnostic Test Accuracy		High Risk of Bias	Variations - Case Definition		1 year	Not reported	85	1 Inner-city parochial school	Grades 1-6	Both	USA	Impairment levels	Impairment - Difference in adverse outcomes by diagnostic criteria	Difference in mean symptom count and Continuous performance test (CPT) (of children fulfilling ADHD criteria)	Fulfilling ADHD case definition (DSM-III and DSM-IIIR rating scales)	Parent and teacher report, Clinical assessment	Mean conduct score: DSMIII+R, (n=10): 2.19 DSMIIIR (n=6): 1.92 Hyperactivity score: DSMIII: 2.41 DSMIIIR: 2.00 Inattention: DSMIII: 2.14 DSMIIIR: 1.40 Mean CPT misses: DSMIII: 3.2 DSMIIIR: 1.8 Mean CPT comission errors: DSMIII: 14.8 DSMIIIR: 10.83	The group of children fulfiling DSMIIIR criteria is larger and more heterogeneous (sample too small for significant differences in most areas)
Polanczyk, G. V.; Willcutt, E. G.; Salum, G. A.; Kieling, C.; Rohde, L. A.	2014	ADHD prevalence estimates across three decades: An updated systematic review and meta-regression analysis	Systematic Review	Observational studies	Moderate Risk of Bias	Time-trends - Features	Variations - Case Definition	28 years	1985-2012	Not reported	2 previous SRs and updates for both 154 studies	<18	Both	Any	Clinically significant symptom prevalence	Level of symptoms - Change over time	Change in % of children fulfilling ADHD criteria	Fulfilling ADHD case definition (DSMIII, DSMIIIR, DSMIV or ICD10 rating scales)	Parent, teacher or self-report, best practice	No variation in prevalence of symptoms over time or by geographical location	No variations in prevalence estimate of symptomatic ADHD by year of study during the past three decades.
Polanczyk, G.; Caspi, A.; Houts, R.; Kollins, S. H.; Rohde, L. A.; Moffitt, T. E.	2010	Implications of Extending the ADHD Age-of-Onset Criterion to Age 12: Results from a Prospectively Studied Birth Cohort	Cohort		Moderate Risk of Bias	Variations - Case Definition		7 years	1999-2006	2232	Environmental Risk (E-Risk) Longitudinal Study	5-12	Both	UK	Impairment levels	Impairment - Difference in adverse outcomes by diagnostic criteria	Difference in cognitive and impairment profile (of children fulfilling ADHD criteria)	Fulfilling ADHD cased definition (DSMIV rating scales with age of onset before 7 or before 12)	Parent and teacher report	Impossible to compare. Only 2 children met criteria with onset between age 7 and 12 (66 children before age 7)	Increasing age of onset only result in increase of cases by 0.1% (2 cases). No differences could be detected in impairment due to low numbers
Rydell, M.; Lundstrom, S.; Gillberg, C.; Lichtenstein, P.; Larsson, H.	2018	Has the attention deficit hyperactivity disorder phenotype become more common in children between 2004 and 2014? Trends over 10 years from a Swedish general population sample	Prevalence	Repeat cross-sectional	Low Risk of Bias	Time-trends - Features	Time-trends - Diagnosis	10 years	2004-2014	4,767 to 7,628	Child and Adolescent Twin Study (CATSS) and record linkage with the National Patient Register	9	Both	Sweden	Clinically significant symptom prevalence	Level of symptoms - Change over time vs change in official diagnoses	Difference in change in symptomatic ADHD to change in diagnosed ADHD	Fulfilling ADHD case definition (DSMIV rating scale) vs official diagnosis	Parent report, Medical records	Fulfilling case definition: ca. 2% for most years (p= 0.233) 2009: 1.42% (lowest) 2014: 3.16% (highest) Lifetime prevalence of S/ADHD: increased significantly over time (p <.001) 2005: 9.23% (lowest) 2014: 14.76% (highest) Lifetime prevalence of F/ADHD: 5-fold increase (OR 5.27) 2004: 0.39% 2013: 2.28% 2014: 2.01%	No evidence of an increase in the lifetime prevalence of ADHD-like traits at the extreme end of the distribution, cannot rule out a small increase in normal and subthreshold variations in ADHD-like traits. Substantial increased rates of clinically diagnosed ADHD.
Safer, D. J.	2018	Is ADHD Really Increasing in Youth?	Other Review	Observational studies	High Risk of Bias	Time-trends - Features	Time-trends - Diagnosis	30 years	1985-2015	Not reported	5 databases 44 studies	<18	Both	Any	Clinically significant symptom prevalence	Level of symptoms - Change over time vs change in official diagnoses	Difference in change in symptomatic ADHD to change in diagnosed ADHD	Fulfilling ADHD case definition (vaious rating scale) vs official diagnosis	Parent, teacher and self-report, Health care visit records	Diagnosis trend: By parent report: consistent increases between 22% to 54% By health care records: consistent increases between +11% to 27-fold Symptom trend By teacher report: Most showed no change or a decrease, a few showed mixed changes or small increases. By parent report: No sizable or significant change. By self-report: Overall little change in problem behavior commonly associated with ADH…	Whereas the diagnostic prevalence of ADHD in youth increased in recent years, the temporal prevalence of its associated features did not.
Santosh, P. J.; E. Taylor; J. Swanson; T. Wigal; S. Chuang; M. Davies; L. Greenhill; J. Newcorn; L. E. Arnold; P. Jensen; B. Vitiello; G. Elliott; S. Hinshaw; L. Hechtman; H. Abikoff; W. Pelham; B. Hoza; B. Molina; K. Wells; J. Epstein; M. Posner	2005	Refining the diagnoses of inattention and overactivity syndromes: A reanalysis of the Multimodal Treatment study of attention deficit hyperactivity disorder (ADHD) based on ICD-10 criteria for hyperkinetic disorder	RCT		Moderate Risk of Bias	Outcomes- Treatment		14 months	not reported	579	MTA Study	7-9	Both	USA	Impairment levels	Impairment - Difference in adverse outcomes by diagnostic criteria	Difference in medication efficacy by diagnostic criteria	Fulfilling ADHD case definition (DSMIV - combined type, ICD10)	Clinical assessment	HD cases (25%, 145) vs ADHD cases (75%, 434) improvements in ADHD symptoms and social skills with medication overall approx twice as large	The superiority of medication (vs behaviour therapy) was much greater for HD cases than for ADHD cases
Sawyer, Michael G.; Reece, Christy E.; Sawyer, Alyssa C.; Johnson, Sarah E.; Lawrence, David	2018	Has the prevalence of child and adolescent mental disorders in Australia changed between 1998 and 2013 to 2014?	Prevalence	Repeat cross-sectional	Low Risk of Bias	Time-trends - Features	Variations - Features	16 years	1998-2014	3,597 and 5,359	2 National surveys	6-17	Both	Australia	Clinically significant symptom prevalence	Level of symptoms - Change over time	Change in % of children fulfilling ADHD criteria	Fulfilling ADHD case definition (DSMIV rating scales)	Parent report	1998: 9.9% 2014: 7.8%	Phenotype prevalence rates have declined
Sayal, K.; Chudal, R.; Hinkka-Yli-Salomaki, S.; Joelsson, P.; Sourander, A.	2017	Relative age within the school year and diagnosis of attention-deficit hyperactivity disorder: a nationwide population-based study	Prevalence	Cohort	Low Risk of Bias	Variations - Diagnosis	Time-trends - Diagnosis	14 years	1998-2011	870695	Finnish Hospital Discharge Register (FHDR), Population Register Centre	7-19	Both	Finnland	Clinically significant symptom prevalence	Level of symptoms- Change in relative age effect over time	Change in IR for diagnosis for youngest in year vs oldest in year	Official diagnosis	Medical records	Age at diagnosis 7-9: 1998-2003: Born Sep-Dec vs Jan-Apr: IR 1.16 (p=0.016) 2004-2011: Born Sep-Dec vs Jan-Apr: IR 1.64 (p<0.0001)	The relative age effect was larger among children diagnosed from 2004 onwards compared with those diagnosed in the earlier period
Sellers, R.; Maughan, B.; Pickles, A.; Thapar, A.; Collishaw, S.	2015	Trends in parent- and teacher-rated emotional, conduct and ADHD problems and their impact in prepubertal children in Great Britain: 1999-2008	Prevalence	Repeat cross-sectional	Moderate Risk of Bias	Time-trends - Features		10 years	1999-2008	1,033; 648; 13,857	The British Child and Adolescent Mental Health Surveys (BCAMHS) (1999, 2004), the Millennium Cohort Study (MCS) (2008)	7	Both	UK	Clinically significant symptom prevalence	Level of symptoms - Change over time	Change in % of children fulfilling ADHD criteria	Fulfilling case definition (abnormal ranges on SDQ subscales (total, emotional, conduct and hyperactivity))	Parent and teacher report	Parent report: Proportion of children fulfilling criteria decreased on all subscales over time Teacher report: Proportion of children on total scale and abnormal conduct problems decreased, % with abnormal emotional and hyperactivity problems remained steady	Phenotype prevalence rates have declined or remained steady
Song, M.; Dieckmann, N. F.; Nigg, J. T.	2018	Addressing Discrepancies Between ADHD Prevalence and Case Identification Estimates Among U.S. Children Utilizing NSCH 2007-2012	Prevalence	Repeat cross-sectional	Moderate Risk of Bias	Time-trends - Diagnosis	Time-trends - Features	5 years	2007-2012	68,301 and 70,609	National Survey of Children's Health (NSCH)	5-17	Both	USA	Symptom severity	Symptom severity - Change over time	Change in proportions of severity (of all children)	Definite case definition (moderate/ severe current and ever ADHD) and probable/ doubtful case definition (mild ADHD)	Parent report	Definite: 2007: 4.04% 2011: 5.49% Probable/Doubtful: 2007: 3.56% 2011: 3.89%	Both groups increased but larger increase in moderate/ severe cases
Thomas, R.; Sanders, S.; Doust, J.; Beller, E.; Glasziou, P.	2015	Prevalence of attention-deficit/hyperactivity disorder: A systematic review and meta-analysis	Systematic Review	Prevalence	Low Risk of Bias	Variations - Case Definition	Time-trends - Features	36 years	1977-2013	1023071	5 databases 175 studies	<19	Both	Any	Clinically significant symptom prevalence	Level of symptoms - Change over time	Change in % of children fulfilling ADHD criteria	Fulfilling ADHD case definition (DSMIII, DSMIIIR, DSMIV on rating scales)	Parent, teacher or self-report, Clinical assessment	No variation in prevalence of symptoms over time or by geographical location	Estimates of symptomatic ADHD prevalence did not increase over time
Vande Voort, J. L.; He, J. P.; Jameson, N. D.; Merikangas, K. R.	2014	Impact of the DSM-5 attention-deficit/hyperactivity disorder age-of-onset criterion in the us adolescent population	Prevalence	Repeat cross-sectional	Moderate Risk of Bias	Variations - Case Definition		4 years	2001-2004	1894	National Health and Nutrition Examination Survey (NHANES)	12-15	Both	USA	Symptom severity	Symptom severity - Difference by diagnostic criteria	Differences in proportions of severity and mean symptom count (in the same population)	Fulfilling ADHD cased definition (DSMIV rating scales with age of onset before 7 or before 12)	Parent and self-report	Early onset: Inattention count: 7.9 H/I count: 5.4 Severe case: 66.8% Late onset: Inattention count: 7.8 H/I count: 4.8 Severe cases: 75.6%	Additional late onset cases do not differ from early onset cases in mean symptom count or proportion of severe cases
Visser, Susanna N.; Danielson, Melissa L.; Bitsko, Rebecca H.; Holbrook, Joseph R.; Kogan, Michael D.; Ghandour, Reem M.; Perou, Ruth; Blumberg, Stephen J.	2014	Trends in the parent-report of health care provider-diagnosed and medicated attention-deficit/hyperactivity disorder: United states, 2003-2011	Prevalence	Repeat cross-sectional	Moderate Risk of Bias	Time-trends - Diagnosis	Time-trends - Treatment	8 years	2003-2011	73,123 to 102,353	National Survey of Children’s Health (NSCH)	4-17	Both	USA	Symptom severity	Symptom severity - Change over time	Change in proportions of severity (of all children with ADHD diagnosis)	Severity of official diagnosis	Parent report	2007: 46.7% mild 39.5% moderate 13.8% severe 2011: 41.4% mild 43.1% moderate 15.5% severe (p< 0.005)	The distribution of ADHD severity shifted towards more moderate and severe cases
Wolraich, M. L.; Hannah, J. N.; Baumgaertel, A.; Feurer, I. D.	1998	Examination of DSM-IV criteria for attention deficit/hyperactivity disorder in a county-wide sample	Cross-Sectional	Repeat cross-sectional	Moderate Risk of Bias	Time-trends - Features	Variations - Features	1 year	1994-1995	4323	10 Schools (community sample)	Grades K-5	Both	USA/ Tennessee	Impairment levels	Impairment - Change in adverse outcomes over time	Difference in % of behaviour and academic problems (of children fulfilling ADHD criteria)	Fulfilling ADHD case definition (DSMIV rating scales)	Teacher report	1993: Beh. problems: 65.1% Aca. problems: 61.8% 1994: Beh. problems: 50.4% Aca. problems: 49.6%	Children fulfilling ADHD criteria are less likely to be impaired with increase in rates (even if diagnostic criteria remain the same).
Wolraich, M. L.; Hannah, J. N.; Pinnock, T. Y.; Baumgaertel, A.; Brown, J.	1996	Comparison of diagnostic criteria for attention-deficit hyperactivity disorder in a county-wide sample	Diagnostic Test Accuracy		High Risk of Bias	Variations - Case Definition		1 year	1993-1994	8258	16 schools (community sample)	Grades K-5	Both	USA/ Tennessee	Impairment levels	Impairment - Difference in adverse outcomes by diagnostic criteria	Difference in % of behaviour and academic problems (of children fulfilling ADHD criteria)	Fulfilling ADHD case definition (DSM-IIIR and DSM-IV rating scales)	Teacher report	DSMIIIR: Beh. Problems: 81.2% Aca. Problems: 60.2% DSMIV: Beh problems: 65.5% Aca. problems: 63%	Children fulfilling ADHD criteria are less likely to be behaviourally impaired with broadening of diagnostic criteria, no change in academic problems.

## Sheet: Q3 Options
Focus		Outcome
Impairment levels		Symptom severity - Change over time
Symptom severity		Symptom severity - Difference by diagnostic criteria
Clinically significant symptom prevalence		Symptom severity - Proportions of mild,moderate, severe
		Level of symptoms - Change over time
		Level of symptoms - Change over time vs change in official diagnoses
		Level of symptoms- Change in relative age effect over time
		Impairment - Difference in adverse outcomes by diagnostic criteria
		Impairment - Change in adverse outcomes over time

## Sheet: Q4
Study Details															Question 4: Are additional cases treated?
Authors	Year	Title	Study Type	Study Characteristics	Critical Appraisal Outcome	Main Study Focus 1	Main Study Focus 2	Study length	Study Year(s)	Population size	Setting/ Data Source	Population Age	Population Sex	Country/ Region	Main relevant focus	Outcome - 1	Measure - 1	Instrument - 1	Source - 1	Effect - 1	Outcome - 2	Measure - 2	Instrument - 2	Source - 2	Effect - 2	Key relevant finding
Alessi-Severini, S.; Biscontri, R. G.; Collins, D. M.; Sareen, J.; Enns, M. W.	2012	Ten years of antipsychotic prescribing to children: a Canadian population-based study	Prevalence	Dynamic cohort	Low Risk of Bias	Time-trends - Treatment		10 years	1999-2008	approx 90% of Manitoba population	Population Health Research Data Repository of Manitoba	0-18	Both	Canada/ Manitoba	Medication rate time-trend	Change in medication usage	Change in antipsychotic drug scripts for ADHD/ 1,000 scripts	One or more prescriptions for an antipsychotic	Dispensing records	1999: < 1/1000 scripts 2008: > 5/1000 scripts						Increasing trend
Anderson, J.	2001	Reported Diagnosis and Prescription Utilization Related to Attention Deficit Hyperactivity Disorder in Children Ages 5-17, 2008-2015	Prevalence	Statistical brief	Moderate Risk of Bias	Time-trends - Diagnosis	Time-trends - Treatment	4 years	2008-2015	Not reported	Medical Expenditure Panel Survey (MEPS) database	5-17	Both	USA	Medication rate time-trend	Change in treatment rate	Change in % over time (in children with ADHD diagnosis)	One or more prescriptions for any ADHD medication	Prescription records	2008: 5-12y: 65.8% 13-17y: 40.8% 2014: 5-12y: 59.6% 13-17y: 47.3%						Decreasing trend in children, Increasing trend in adolescents
Bachmann, C. J.; Wijlaars, L. P.; Kalverdijk, L. J.; Burcu, M.; Glaeske, G.; Schuiling-Veninga, C. C. M.; Hoffmann, F.; Aagaard, L.; Zito, J. M.	2017	Trends in ADHD medication use in children and adolescents in five western countries, 2005-2012	Prevalence	Repeat cross-sectional	Moderate Risk of Bias	Time-trends - Treatment		7 years	2005-2012	105,188 to 1,414,623	Danish Registry of Medicinal Products Statistics (RMPS), BARMER GEK, IADB database, UK Health Improvement Network (THIN) data, Children's Health Insurance Program (CHIP)	0-19	Both	Denmark, Germany, the Netherlands, UK, USA	Medication rate time-trend	Change in treatment rate	Change in % over time (of all children)	One or more prescriptions for a stimulant	Prescription records	2005: Netherlands: 1.8% Germany: 1.3% Denmark: 0.4% UK: 0.3% USA: 3.3% 2012: Netherlands: 3.9 % (+112%) Germany: 2.2% (+62%) Denmark: 1.5% (+303%) UK: 0.5% (+57%) USA: 3.7% (+10%)						Increasing trend in all countries
Barczyk, Z. A.; J. J. Rucklidge; M. Eggleston; R. T. Mulder	2020	Psychotropic Medication Prescription Rates and Trends for New Zealand Children and Adolescents 2008-2016	Prevalence	Dynamic cohort	Low Risk of Bias	Time-trends - Treatment		9 years	2008-2016	100% of New Zealand popultaion	The Pharmaceutical Management Agency of New Zealand (PHARMAC)	0-17	Both	New Zealand	Medication rate time-trend	Change in treatment rate	Change in % over time (of all children)	One or more prescriptions for a stimulant	Prescription records	2011: 0.75% 2016: 1.06% (41.71% increase)						Increasing trend
Beau-Lejdstrom, R.; Douglas, I.; Evans, S. J. W.; Smeeth, L.	2016	Latest trends in ADHD drug prescribing patterns in children in the UK: Prevalence, incidence and persistence	Prevalence	Dynamic cohort	Moderate Risk of Bias	Time-trends - Treatment		22 years	1992-2013	8% of UK population	Clinical Practice Research Datalink (CPRD)	<16	Both	UK	Medication rate time-trend	Change in treatment rate	Change in % over time (of all children)	One or more prescriptions for any ADHD medication	Prescription records	1995: 0.015% 2013: 0.511% (331% increase)						Increasing trend
Boland, F.; Galvin, R.; Reulbach, U.; Motterlini, N.; Kelly, D.; Bennett, K.; Fahey, T.	2015	Psychostimulant prescribing trends in a paediatric population in Ireland: a national cohort study	Prevalence	Dynamic cohort	Low Risk of Bias	Time-trends - Treatment	Other - non-relevant	10 years	2002-2011	28% (188,833 to 311,579) of Irish children	Irish General Medical Services (GMS) scheme pharmacy claims database from the Health Service Executive Primary Care Reimbursement Services (HSE-PCRS)	0-15	Both	Ireland	Medication rate time-trend	Change in treatment rate	Change in % over time (of all children)	One or more prescriptions for a stimulant	Prescription records	2002: 0.38% 2011: 0.86% (126% increase)						Increasing trend
Brault, M. C.; Lacourse, E.	2012	Prevalence of prescribed attention-deficit hyperactivity disorder medications and diagnosis among canadian preschoolers and school-age children: 1994-2007	Prevalence	Repeat cross-sectional	Low Risk of Bias	Time-trends - Diagnosis	Time-trends - Treatment	12 years	1994-2007	12,595 to 14,655	National Longitudinal Survey of Children and Youth	3-9	Both	Canada	Medication rate time-trend	Change in treatment rate	Change in % over time (of all children)	Does the child currently take Ritalin or other similar medication?	Parent report	1994: 1.3% 2000: 1.4% 2006: 2.1% (Increase of 62%)	Change in treatment rate	Change in % over time (of children with ADHD)	Does the child currently take Ritalin or other similar medication?	Parent report	2000: 43.4% 2007: 59.3%	Increasing trend
Bruckner, T. A.; Hodgson, A.; Mahoney, C. B.; Fulton, B. D.; Levine, P.; Scheffler, R. M.	2012	Health care supply and county-level variation in attention-deficit hyperactivity disorder prescription medications	Prevalence		Moderate Risk of Bias	Time-trends - Treatment	Variations - Treatment	3 years	2001-2003	Not reported	Wolters Kluwer (formerly National Data Corporation (NDCHealth))	Any	Both	USA	Medication rate time-trend	Change in medication usage	Change in % over time (in dispensed medication)	Standardised milligrams of ADHD medication	Dispensing records	2001-2003: 33.2% increase						Increasing trend
Burcu, M.; J. Zito; L. Metcalfe	2016	Trends in stimulant medication use in commercially insured youths and adults, 2010-2014	Prevalence	Repeat cross-sectional	Moderate Risk of Bias	Time-trends - Treatment		5 years	2010-2014	approx 3.5m	Blue Cross Blue Shield health insurance database	0-19	Both	USA/ Illinois, New Mexico, Oklahoma, Texas	Medication rate time-trend	Change in treatment rate	Change in % over time (of all children)	One or more prescriptions for a stimulant	Claims records	2010: 4.6% 2014: 5.3% (AOR: 1.24)						Increasing trend
Castle, L.; Aubert, R. E.; Verbrugge, R. R.; Khalid, M.; Epstein, R. S.	2007	Trends in medication treatment for ADHD	Prevalence	Dynamic cohort	Moderate Risk of Bias	Time-trends - Treatment	Variations - Treatment	6 years	2000-2005	476,875 to 564,135	Medco Health Solutions Database	0-19	Both	USA	Medication rate time-trend	Change in treatment rate	Change in % over time (of all children)	One or more prescriptions for any ADHD medication	Claims records	2000: 2.8% 2005: 4.4%						Increasing trend
Chai, G.; Governale, L.; McMahon, A. W.; Trinidad, J. P.; Staffa, J.; Murphy, D.	2012	Trends of outpatient prescription drug utilization in US children, 2002-2010	Prevalence	Dynamic cohort	Moderate Risk of Bias	Time-trends - Treatment		9 years	2002-2010	approx 50% of prescriptions dispensed in the USA	IMS Vector One: National and Total Patient Tracker	0-17	Both	USA	Medication rate time-trend	Change in medication usage	Change in % over time (in dispensed medication)	Number of prescriptions	Dispensing records	2002-2010: 46% increase in total ADHD drug market						Increasing trend
Chien, I. C.; Lin, C. H.; Chou, Y. J.; Chou, P.	2012	Prevalence, incidence, and stimulant use of attention-deficit hyperactivity disorder in Taiwan, 1996-2005: a national population-based study	Prevalence	Dynamic cohort	Low Risk of Bias	Time-trends - Diagnosis	Time-trends - Treatment	10 years	1996-2005	372642	National Health Insurance Database (NHI)	<18	Both	Taiwan	Medication rate time-trend	Change in treatment rate	Change in % over time (in children with ADHD diagnosis)	One or more prescriptions for a stimulant	Prescription records	1997: 39.6% 2005: 54%						Increasing trend
Chirdkiatgumchai, V.; Xiao, H.; Fredstrom, B. K.; Adams, R. E.; Epstein, J. N.; Shah, S. S.; Brinkman, W. B.; Kahn, R. S.; Froehlich, T. E.	2013	National trends in psychotropic medication use in young children: 1994-2009	Prevalence	Repeat cross-sectional	Moderate Risk of Bias	Time-trends - Treatment		15 years	1994-2009	43598	National Ambulatory Medical Care Survey (NAMCS) and the National Hospital Ambulatory Medical Care Survey (NHAMCS)	2-5	Both	USA	Medication rate time-trend	Change in consultations in which ADHD medication is prescribed	Change in % over time (per 100 outpatient medical visits)	One or more prescriptions for an antipsychotic	Health care visit records	1994-1997: 0.98% 2002-2005: 1.45% 2006-2009: 1.00%						Increasing trend until 2004 then decreasing and stagnant
Dalsgaard, S.; Nielsen, H. S.; Simonsen, M.	2013	Five-fold increase in national prevalence rates of attention-deficit/ hyperactivity disorder medications for children and adolescents with autism spectrum disorder, attention-deficit/hyperactivity disorder, and other psychiatric disorders: A danish register-based study	Prevalence	Dynamic cohort	Low Risk of Bias	Time-trends - Treatment		12 years	2000-2010	852711	Danish Civil Registration System, Danish Register of Medical Product Statistics (DRMPS), Danish Psychiatric Central Register, Danish National Hospital Register (DNHR)	10	Both	Denmark	Medication rate time-trend	Change in treatment rate	Change in % over time (of all children)	One or more prescriptions for any ADHD medication and ADHD diagnosis	Prescription records	2000: 0.07% 2010: 0.71%						Increasing trend
Dalsgaard, S.; Nielsen, H. S.; Simonsen, M.	2014	Consequences of ADHD medication use for children's outcomes	Cohort	Instrumental variable analysis	Low Risk of Bias	Variations - Treatment	Outcomes - Treatment	16 years	1994-2012	4556	Danish Psychiatric Central Register, official crime register, national police records, prescription drug register	4-22	Both	Denmark	Medication rate time-trend	Change in treatment rate	Change in % over time (in children with ADHD diagnosis)	Receiving treatment for at least 6 months	Prescription records	2000: 19% 2009: 43%						Increasing trend
Danielson, M. L.; Visser, S. N.; Gleason, M. M.; Peacock, G.; Claussen, A. H.; Blumberg, S. J.	2017	A National Profile of Attention-Deficit Hyperactivity Disorder Diagnosis and Treatment Among US Children Aged 2 to 5 Years	Prevalence	Repeat cross-sectional	Moderate Risk of Bias	Time-trends - Diagnosis	Time-trends - Treatment	5 years	2007-2012	17,889 and 19,897	National Survey of Children's Health (NSCH), National Survey of Children with Special Health Care Needs (NSCSHCN)	2-5	Both	USA	Medication rate time-trend	Change in treatment rate	Change in % over time (in children with ADHD diagnosis)	Does the child currently take any ADHD medication?; Does the child have a current ADHD diagnosis	Parent report	2007: 34.5% 2011: 43.7%	Change in treatment rate	Change in % over time (of all children)	Does the child currently take any ADHD medication?; Does the child have a current ADHD diagnosis	Parent report	2007: 0.3% 2011: 0.7%	Increasing trend
Davidovitch, M.; Koren, G.; Fund, N.; Shrem, M.; Porath, A.	2017	Challenges in defining the rates of ADHD diagnosis and treatment: Trends over the last decade	Prevalence	Dynamic cohort	Low Risk of Bias	Time-trends - Diagnosis	Time-trends - Treatment	10 years	2005-2014	25% of Israeli population	Maccabi Healthcare Service Database (Health Maintenance Organisation)	5-17	Both	Israel	Medication rate time-trend	Change in treatment rate	Change in % over time (of all children)	Children treated for ADHD with medication	Prescription records	2005: 3.57% 2014: 8.51%						Increasing trend
Davis, D. W.; Feygin, Y.; Creel, L.; Williams, P. G.; Lohr, W. D.; Jones, V. F.; Le, J.; Pasquenza, N.; Ghosal, S.; Jawad, K.; Yan, X.; Liu, G.; McKinley, S.	2019	Longitudinal Trends in the Diagnosis of Attention-Deficit/Hyperactivity Disorder and Stimulant Use in Preschool Children on Medicaid	Prevalence		Low Risk of Bias	Time-trends - Diagnosis	Time-trends - Treatment	5 years	2012-2016	199,941 to 208,585	Medicaid	<6	Both	USA/ Kentucky	Medication rate time-trend	Change in treatment rate	Change in % over time (of all children)	Children treated for ADHD with stimulants	Prescription records	2012: 0.9% 2014: 0.7% 2016: 0.5%						Modestly decreasing trend
Fairman, K.A.; A. M. Peckham; D. A. Sclar	2020	Diagnosis and Treatment of ADHD in the United States: Update by Gender and Race	Prevalence	Repeat cross-sectional	Low Risk of Bias	Time- trends - Diagnosis	Variations - Treatment	5 years	2008-2013	254,326 visits	National Ambulatory Medical Care Survey (NAMCS)	<20	Both	USA	Medication rate time-trend	Change in consultations in which ADHD medication is prescribed	Change in % over time (of all visits with ADHD diagnosis)	One or more prescriptions for any ADHD medication	Health care visit records	2008: 7.4% 2012: 8.6%						Increasing trend
Fogelman, Y.; Vinker, S.; Guy, N.; Kahan, E.	2003	Prevalence of and change in the prescription of methylphenidate in Israel over a 2-year period	Prevalence	Repeat cross-sectional	Low Risk of Bias	Time-trends - Treatment		2 years	1999-2001	290106	General Health Fund (Kupat Holim Clalit)	0-18	Both	Israel/ Northern and central regions	Medication rate time-trend	Change in treatment rate	Change in % over time (of all children)	One or more prescriptions for methylphenidate	Prescription records	1999: 1.01% 2001: 1.22% (21% increase)						Increasing trend
Fullerton, C. A.; Epstein, A. M.; Frank, R. G.; Normand, S. L.; Fu, C. X.; McGuire, T. G.	2012	Medication use and spending trends among children with ADHD in Florida's Medicaid program, 1996-2005	Prevalence	Dynamic cohort	Low Risk of Bias	Time-trends - Treatment	Other - non-relevant	10 years	1996-2005	107486	Medicaid	3-17	Both	USA/ Florida	Medication rate time-trend	Change in treatment rate	Change in % over time (in children with ADHD diagnosis)	One or more prescriptions for any ADHD medication	Prescription records	1996: 60.1% 2005: 62.9%	Change in treatment rate	Change in % over time (of children with ADHD)	One or more prescriptions for an antipsychotic	Prescription records	1996: 8.2% 2005: 17.6%	Increasing trend
Furu, K.; Karlstad, O.; Zoega, H.; Martikainen, J. E.; Bahmanyar, S.; Kieler, H.; Pottegard, A.	2017	Utilization of Stimulants and Atomoxetine for Attention-Deficit/Hyperactivity Disorder among 5.4 Million Children Using Population-Based Longitudinal Data	Prevalence	Dynamic cohort	Low Risk of Bias	Time-trends - Treatment		5 years	2008-2012	5.42m	5 nationwide prescription databases	0-17	Both	Iceland, Sweden, Finland, Norway, Denmark	Medication rate time-trend	Change in treatment rate	Change in % over time (of all children)	One or more prescriptions for any ADHD medication	Prescription records	2008: 0.89% 2012: 1.14%						Increasing trend
Garfield, C. F.; Dorsey, E. R.; Zhu, S.; Huskamp, H. A.; Conti, R.; Dusetzina, S. B.; Higashi, A.; Perrin, J. M.; Kornfield, R.; Alexander, G. C.	2012	Trends in attention deficit hyperactivity disorder ambulatory diagnosis and medical treatment in the United States, 2000-2010	Prevalence	Dynamic cohort	Moderate Risk of Bias	Time-trends - Diagnosis	Time-trends - Treatment	11 years	2000-2010	approx 350,000	IMS Health National Disease and Therapeutic Index	0-17	Both	USA	Medication rate time-trend	Change in consultations in which ADHD medication is prescribed	Change in % over time (of all visits with ADHD diagnosis)	One or more prescriptions for any ADHD medication	Health care visit records	2000: 93% 2010: 95%						Increasing trend
Girand, H. L.; S. Litkowiec; M. Sohn	2020	Attention-deficit/hyperactivity disorder and psychotropic polypharmacy prescribing trends	Prevalence	Repeat cross-sectional	Low Risk of Bias	Time-trends - Treatment		10 years	2006-2015	121,481 visits	National Ambulatory Medical Care Survey (NAMCS)	2-24	Both	USA	Medication rate time-trend	Change in consultations in which ADHD medication is prescribed	Change in % over time (of all visits with ADHD diagnosis)	One or more prescriptions for any ADHD medication; Polypharamcy (two or more prescriptions in one visit of all visits with an ADHD prescritpion)	Health care visit records	ADHD medication prescribing rate: 2006: 4.8% 2015: 8.4% ADHD polympharmacy rates: 2007: 6.2% 2015: 23.6% Psychotropic polypharamcy: 2007: 20.2% 2015: 40.7%						Increasing trend
Grimmsmann, T.; W. Himmel	2020	The 10-year trend in drug prescriptions for attention-deficit/hyperactivity disorder (ADHD) in Germany	Prevalence		High Risk of Bias	Time-trends - Treatment		10 years	2008-2018	77504	IMS® Disease Analyzer databse	<17	Both	Germany	Medication rate time-trend	Change in treatment rate	Change in total number over time (in children with ADHD diagnosis)	One or more prescriptions for any ADHD medication	Prescription records	2011: 6,767 2018: 4,085						Decreasing trend
Gumy, C.; Huissoud, T.; Dubois-Arber, F.	2010	Prevalence of methylphenidate prescription among school-aged children in a swiss population: Increase in the number of prescriptions in the swiss canton of vaud, from 2002 to 2005, and changes in patient demographics	Prevalence	Repeat cross-sectional	Low Risk of Bias	Time-trends - Treatment		3 years	2002-2005	100% of population in Vaud	General pharmacy division database of Vaud	5-14	Both	Switzerland/ Canton Vaud	Medication rate time-trend	Change in treatment rate	Change in % over time (of all children)	One or more prescriptions for any ADHD medication	Prescription records	2002: 0.74% 2005: 1.02%						Increasing trend
Habel, L. A.; Schaefer, C. A.; Levine, P.; Bhat, A. K.; Elliott, G.	2005	Treatment with stimulants among youths in a large California health plan	Prevalence	Dynamic cohort	Low Risk of Bias	Time-trends - Treatment		5 years	1996-2000	approx 500,000	Kaiser Permanente Medical Care Program database	2-18	Both	USA/ Northern California	Medication rate time-trend	Change in treatment rate	Change in % over time (of all children)	One or more prescriptions for any ADHD medication	Prescription records	1996: 1.86% 2000: 1.93% (3.8% increase)						Increasing trend
Hoagwood, K. E.; Kelleher, K.; Zima, B. T.; Perrin, J. M.; Bilder, S.; Crystal, S.	2016	Ten-Year Trends In Treatment Services For Children With Attention Deficit Hyperactivity Disorder Enrolled In Medicaid	Prevalence	Dynamic cohort	Low Risk of Bias	Time-trends - Diagnosis	Time-trends - Treatment	10 years	2001-2010	approx 5.2 to 8.2m	Medicaid	3-17	Both	USA / 20 sample states	Medication rate time-trend	Change in treatment rate	Change in % over time (in children with ADHD diagnosis)	One or more prescriptions for any ADHD medication	Prescription records	Medication only treatment: 2001: 65.2% 2010: 53.2% (decrease of 18%) Combined treatment: 2001: 18.5% 2010: 32.1% (74% increase)						Decreasing trend for medication only, increasing trend for combined treatment
Hodgkins, P.; Sasane, R.; Meijer, W. M.	2011	Pharmacologic Treatment of Attention-Deficit/Hyperactivity Disorder in Children: Incidence, Prevalence, and Treatment Patterns in The Netherlands	Prevalence	Dynamic cohort	Low Risk of Bias	Time-trends - Treatment		8 years	2000-2007	3m	PHARMO medical record linkage system database	6-17	Both	The Netherlands	Medication rate time-trend	Change in treatment rate	Change in % over time (of all children)	One or more prescriptions for any ADHD medication	Prescription records	2000: 0.11% 2007: 0.21%	Change in incident treatment rate	Change in % over time (of all children)	One or more prescriptions for any ADHD medication	Prescription records	2000: 0.03% 2007: 0.08%	Increasing trend
Hollingworth, S. A.; Nissen, L. M.; Stathis, S. S.; Siskind, D. J.; Varghese, J. M. N.; Scott, J. G.	2011	Australian national trends in stimulant dispensing: 2002a" 2009	Prevalence	Dynamic cohort	Low Risk of Bias	Time-trends - Treatment	Variations - Treatment	8 years	2002-2009	approx 92% of prescriptions dispensed in Australia	Pharmaceutical Benefits and Repatriation Pharmaceutical Benefits Schemes (PBS/ RPBS), survey of a representative sample of community pharmacies from the Pharmacy Guild of Australia	Any	Both	Australia	Medication rate time-trend	Change in medication usage	Change in mean daily stimulants dispensed	DDD (defined daily dose)/ 1,000 population	Dispensing records	2002: 2.93 2009: 5.47 (87% increase)						Increasing trend
Hugtenburg, J.; E. Heerdink; A. Egberts	2004	Increased psychotropic drug consumption by children in the Netherlands during 1995–2001 is caused by increased use of methylphenidate by boys	Prevalence	Dynamic cohort	Low Risk of Bias	Time-trends - Treatment		7 years	1995-2001	approx 1m	PHARMO record linkage system	<18	Both	The Netherlands	Medication rate time-trend	Change in treatment rate	Change in % over time (of all children)	One or more prescriptions for a stimulant	Prescription records	1995: 0.17% 2001: 1.00%						Increasing trend
Jaber, L.; Rigler, S.; Shuper, A.; Diamond, G.	2017	Changing Epidemiology of Methylphenidate Prescriptions in the Community: A Multifactorial Model	Prevalence	Dynamic cohort	Moderate Risk of Bias	Time-trends - Treatment	Variations - Treatment	5 years	2007-2011	13% of Israeli population	Clalit Health Services	6-18	Both	Israel/ Sharon-Shomron and Dan-Petah Tikva districts	Medication rate time-trend	Change in treatment rate	Change in % over time (of all children)	One or more prescriptions for methylphenidate	Prescription records	2005: 4% 2011: 7.5% (88% increase)						Increasing trend
Janols, L. O.; Liliemark, J.; Klintberg, K.; von Knorring, A. L.	2009	Central stimulants in the treatment of attention-deficit hyperactivity disorder (ADHD) in children and adolescents. A naturalistic study of the prescription in Sweden, 1977-2007	Prevalence	Dynamic cohort	Moderate Risk of Bias	Time-trends - Treatment	Outcomes - Treatment	30 years	1977-2007	Not reported	Medical Products Agency (MPA) directory, National Pharmacy database	0-17	Both	Sweden	Medication rate time-trend	Change in incident treatment rate	Change in registered licences to prescribe over time	Total registered licences to prescribe stimulants	Licence records	1977-1991: near 0 1992-1995: increase to around 200 1995-2002: rapid increase to around 1100						Increasing trend
Jick, H.; Kaye, J. A.; Black, C.	2004	Incidence and prevalence of drug-treated attention deficit disorder among boys in the UK	Prevalence	Dynamic cohort	Moderate Risk of Bias	Time-trends - Treatment		5 years	1996-2001	Not reported	General Practice Research Database (GPRD)	5-14	Male	UK	Medication rate time-trend	Change in incident treatment rate	Change in % over time (of all children, in person-years)	One or more prescriptions for a stimulant	Prescription records	1996: 0.0012 2001: 0.0013						stable
Johansen, M. E.; Matic, K.; McAlearney, A. S.	2015	Attention Deficit Hyperactivity Disorder Medication Use among Teens and Young Adults	Prevalence	Repeat cross-sectional	Low Risk of Bias	Time-trends - Treatment	Outcomes - Treatment	10 years	2003-2012	62699	Medical Expenditure Panel Survey (MEPS) database	12-17	Both	USA	Medication rate time-trend	Change in treatment rate	Change in % over time (of all children)	Two or more prescriptions for any ADHD medication	Self-report	2003: 4.2% 2001: 6.0%						Increasing trend
Karanges, E. A.; Stephenson, C. P.; McGregor, I. S.	2014	Longitudinal trends in the dispensing of psychotropic medications in Australia from 2009-2012: Focus on children, adolescents and prescriber specialty	Prevalence		Moderate Risk of Bias	Time-trends - Treatment		4 years	2009-2012	approx 75% of ADHD medication dispensed in Australia	Dispensing database maintained by the Department of Human Services (DoHS)	3-19	Both	Australia	Medication rate time-trend	Change in treatment rate	Change in % over time	Number of prescriptions	Prescription records	2009-2012 3-9y: 25.9% increase 10-14y: 15.3% increase 15-19y: 33.6% increase						Increasing trend
Knellwolf, A.-L.; J. Deligne; F. Chiarotti; G.-R. Auleley; S. Palmieri; C. Blum Boisgard; E. Autret-Leca	2008	Prevalence and patterns of methylphenidate use in French children and adolescents	Prevalence	Dynamic cohort	Moderate Risk of Bias	Time-trends - Treatment		3 years	2003-2005	374,221 - 430,150	Régime Social des Indépendants (RSI)	6-18	Both	France	Medication rate time-trend	Change in treatment rate	Change in % over time (of all children)	One or more prescriptions for a stimulant	Claims records	2003: 0.11% 2005: 0.18%						Increasing trend
Langner, I.; Haug, U.; Scholle, O.; Lindemann, C.; Schroder, C.; Riedel, O.	2019	Potential Explanations for Increasing Methylphenidate Use in Children and Adolescents with Attention-Deficit/Hyperactivity Disorder in Germany from 2004 to 2013	Prevalence	Repeat cross-sectional	Low Risk of Bias	Time-trends - Treatment	Time-trends - Diagnosis	10 years	2004-2013	approx 1.5 to 1.8m	German Pharmaco-epidemiological Research Database (GePaRD)	3-17	Both	Germany	Medication rate time-trend	Change in treatment rate	Change in % over time (in children with ADHD diagnosis)	One or more prescriptions for methylphenidate	Prescription records	2004: 55.74% 2013: 48.46%						Decreasing trend
Lillemoen, P. K.; Kjosavik, S. R.; Hunskar, S.; Ruths, S.	2012	Prescriptions for ADHD medication, 2004-08	Prevalence	Repeat cross-sectional	Low Risk of Bias	Time-trends - Treatment		4 years	2004-2008	100% of Norwegian population	Norwegian Prescription Database, GP database	6-20	Both	Norway	Medication rate time-trend	Change in treatment rate	Change in % over time (of all children)	One or more prescriptions for any ADHD medication	Prescription records	2004: 0.77% 2008: 1.30%	Change in incident treatment rate	Change in % over time (of all children)	One or more prescriptions for any ADHD medication	Prescription records	2004: 0.35% 2008: 0.33%	Increase in prevalence, stable in incidence
Lopez-Leon, S.; Lopez-Gomez, M. I.; Warner, B.; Ruiter-Lopez, L.	2018	Psychotropic medication in children and adolescents in the United States in the year 2004 vs 2014	Prevalence	Repeat cross-sectional	Low Risk of Bias	Time-trends - Treatment		10 years	2004-2014	680,8453 and 11,082,260	MarketScan Commercial Claims, Medicare database, MarketScan Medicaid database	2-18	Both	USA	Medication rate time-trend	Change in treatment rate	Change in % over time (of all children)	One or more prescriptions for any ADHD medication	Prescription records	2004: 5.00% 2014: 5.83%						Increasing trend
Man, Kenneth K.; Ip, Patrick; Hsia, Yingfen; Chan, Esther W.; Chui, Celine S.; Lam, May P.; Wong, Wilfred H.; Chow, C.; Yung, Ada; Wong, Ian C.	2017	ADHD drug prescribing trend is increasing among children and adolescents in Hong Kong	Prevalence	Dynamic cohort	Low Risk of Bias	Time-trends - Treatment		13 years	2001-2013	1,037,200 to 1,398,900	Hong Kong Hospital Authority Clinical Data Analysis and Reporting System	3-19	Both	Hong Kong	Medication rate time-trend	Change in treatment rate	Change in % over time (of all children)	One or more prescriptions for any ADHD medication	Prescription records	2001: 0.072% 2013: 1.027%						Increasing trend
McCarthy, S.; Wilton, L.; Murray, M. L.; Hodgkins, P.; Asherson, P.; Wong, I. C.	2012	The epidemiology of pharmacologically treated attention deficit hyperactivity disorder (ADHD) in children, adolescents and adults in UK primary care	Prevalence	Dynamic cohort	Low Risk of Bias	Time-trends - Treatment		6 years	2003-2008	3529615	Health Improvement Network (THIN) database	6-17	Both	UK	Medication rate time-trend	Change in treatment rate	Change in % over time (of all children)	One or more prescriptions for any ADHD medication and ADHD diagnosis	Prescription records	6-12y: 2003: 0.48% 2008: 0.92% 13-17y: 2003: 0.36% 2008: 0.74%	Change in incident treatment rate	Change in % over time (of all children)	One or more prescriptions for any ADHD medication	Prescription records	6-12y: 2003: 0.11% 2008: 0.13% 13-17y: 2003: 0.04% 2008: 0.06%	Increasing trend
Morkem, R.; Patten, S.; Queenan, J.; Barber, D.	2017	Recent Trends in the Prescribing of ADHD Medications in Canadian Primary Care	Prevalence	Dynamic cohort	High Risk of Bias	Time-trends - Treatment		11 years	2005-2015	145,181 to 647,321	Canadian Primary Care Sentinel Surveillance Network (CPCSSN)	0-17	Both	Canada	Medication rate time-trend	Change in treatment rate	Change in % over time (of all children)	One or more prescriptions for any ADHD medication and ADHD diagnosis	Prescription records	0-5y: 2005: 0.03% 2015: 0.08% 6-17y: 2.56% increase between 2005 and 2015						Inceasing trends
Morrow, Richard L.; Garland, E.; Wright, James M.; Maclure, Malcolm; Taylor, Suzanne; Dormuth, Colin R.	2012	Influence of relative age on diagnosis and treatment of attention-deficit/hyperactivity disorder in children	Prevalence	Dynamic cohort	Low Risk of Bias	Variations - Diagnosis	Time-trends - Diagnosis	12 years	1997-2008	937943	Provincial administrative health databases for prescription drugs (PharmaNet), Physician services (Medical Services Plan), hospital admissions (Canadian Institute for Health Information Discharge Abstracts Database)	6-12	Both	Canada/ British Columbia	Medication rate time-trend	Change in treatment rate	Change in % over time (of all children)	One or more prescriptions for any ADHD medication	Prescription records	Boys: 1997/8: 3.4% 2007/8: 3.7% Girls: 1997/8: 0.8% 2007/8: 1.2%						Increasing trend
Olfson, M.; Gameroff, M. J.	2003	National trends in the treatment of attention deficit hyperactivity disorder	Prevalence	Repeat cross-sectional	Moderate Risk of Bias	Time-trends - Treatment		10 years	1987-1997	8,367 and 8,771	Medical Expenditure Panel Survey (MEPS) database	3-18	Both	USA	Medication rate time-trend	Change in treatment rate	Change in % over time (of all children)	One or more prescriptions for any ADHD medication	Parent report	1987: 0.8% 1997: 3.2%	Change in treatment rate	Change in % over time (in children with ADHD diagnosis)	One or more prescriptions for any ADHD medication	Parent report	1987: 88.7% 1997: 92.8%	Increasing trend
Oner, O.; Yilmaz, E. S.; Karadag, H.; Vural, M.; Vural, E. H.; Akbulat, A.; Gursoz, H.; Turkcapar, H.; Kerman, S.	2017	ADHD Medication Trends in Turkey: 2009-2013	Prevalence	Cohort	Low Risk of Bias	Time-trends - Treatment		5 years	2009-2013	100% of Turkish population	IMS Health database	any	Both	Turkey	Medication rate time-trend	Change in medication usage	Change in mean daily ADHD medication dispensed	DDD (defined daily dose)/ 1,000 population	Dispensing records	2009: 0.28 2012: 0.59						Increasing trend
Ponizovsky, A. M.; Marom, E.; Fitoussi, I.	2014	Trends in attention deficit hyperactivity disorder drugs consumption, Israel, 2005-2012	Prevalence	Cohort	Low Risk of Bias	Time-trends - Treatment		8 years	2005-2012	100% of Israeli population	Ministry of Health’s Pharmaceutical Administration Database	any	Both	Israel	Medication rate time-trend	Change in medication usage	Change in mean daily ADHD medication dispensed	DDD (defined daily dose)/ 1,000 population	Dispensing records	2005: 4.02 2012: 9.92						Increasing trend
Pottegard, A.; Bjerregaard, B. K.; Glintborg, D.; Hallas, J.; Moreno, S. I.	2012	The use of medication against attention deficit hyperactivity disorder in Denmark: a drug use study from a national perspective	Prevalence	Cohort	Low Risk of Bias	Time-trends - Treatment		17 years	1995-2011	100% of Danish population	Danish Registry of Medicinal Product Statistics (RMPS)	2-17	Both	Denmark	Medication rate time-trend	Change in medication usage	Change in mean daily ADHD medication dispensed	DDD (defined daily dose)/ 1,000 population	Dispensing records	1995-2011: Increasing until 2010, stable in 2011						Increasing trend until 2010, stable in 2011
Prosser, B.; Lambert, M. C.; Reid, R.	2015	Psychostimulant prescription for ADHD in new South Wales: a longitudinal perspective	Prevalence	cohort	Moderate Risk of Bias	Time-trends - Treatment		20 years	1990-2010	100% of treated children in NSW	Pharmaceutical Drugs of Addiction System, Ministry of Health	5-17	Both	Australia/ NSW	Medication rate time-trend	Change in incident treatment rate	Change in % over time (of all children)	One or more prescriptions for any ADHD medication and ADHD diagnosis	Patient records	1990-1995: rapid increase (until 1998 for 5-9y) From then stable/variable until 2010.						Increasing trend until late 90s then variable/stable until 2010
Prosser, B.; Reid, R.	2009	Changes in use of psychostimulant medication for ADHD in South Australia (1990-2006)	Prevalence	cohort	Moderate Risk of Bias	Time-trends - Treatment		16 years	1990-2006	approx 70% of treated children in South Australia	South Australian Health Commission (SAHC)	0-18	Both	Australia/ Adelaide	Medication rate time-trend	Change in incident treatment rate	Change in % over time (of all children)	Psychostimulant authorizations	Authorization records	1990-1995: steep increase 1996-2000: significant decline 2000-2004: significant increase 2005-06: significant decrease						overall very variable
Raman, Sudha R.; Man, Kenneth K.; Bahmanyar, Shahram; Berard, Anick; Bilder, Scott; Boukhris, Takoua; Bushnell, Greta; Crystal, Stephen; Furu, Kari; KaoYang, Yea-Huei; Karlstad, Oystein; Kieler, Helle; Kubota, Kiyoshi; Lai, Edward Chia-Cheng; Martikainen, Jaana E.; Maura, Geric; Moore, Nicholas; Montero, Dolores; Nakamura, Hidefumi; Neumann, Anke; Pate, Virginia; Pottegard, Anton; Pratt, Nicole L…	2018	Trends in attention-deficit hyperactivity disorder medication use: A retrospective observational study using population-based databases	Prevalence	Retrospective common protocol study	Low Risk of Bias	Time-trends - Treatment		15 years	2001-2015	154.5m	Population-based databases	3-18	Both	13 countries in Asia, Australia, North America and Europe	Medication rate time-trend	Change in treatment rate	Change in % over time (absolute)	One or more prescriptions for any ADHD medication	Prescription records	2001-2015: Between 0.02% and 0.26% increase	Change in treatment rate	Change in % over time (relative)	One or more prescriptions for any ADHD medication	Prescription records	2001-2015: Northern Europe: 15% increase per year Asia/Australia: 11% North America: 10% Western Europe: 9%	Absolute and relative increases in all countries and regions
Renoux, C.; Shin, J. Y.; Dell'Aniello, S.; Fergusson, E.; Suissa, S.	2016	Prescribing trends of attention-deficit hyperactivity disorder (ADHD) medications in UK primary care, 1995-2015	Prevalence	Dynamic cohort	Moderate Risk of Bias	Time-trends - Treatment		20 years	1995-2015	7432735	Clinical Practice Research Datalink (CPRD)	6-18	Both	UK	Medication rate time-trend	Change in treatment rate	Change in % over time (of all prescriptions)	One or more prescriptions for any ADHD medication	Prescription records	2000: 6-9y: 1.74% 10-14y: 1.96% 15-18y: 0.39% 20014: 6-9y: 6.21% 10-14y: 13.2% 15-18y: 8.59%						Increasing trend
Robison, L. M.; Sclar, D. A.; Skaer, T. L.; Galin, R. S.	1999	National trends in the prevalence of attention-deficit/hyperactivity disorder and the prescribing of methylphenidate among school-age children: 1990-1995	Prevalence	Repeat cross-sectional	Moderate Risk of Bias	Time-trends - Diagnosis	Time-trends - Treatment	6 years	1990-1995	33,598 to 43,469	National Ambulatory Medical Care Survey (NAMCS)	5-18	Both	USA	Medication rate time-trend	Change in consultations in which ADHD medication is prescribed	Change in % over time (of visits/ 100 population)	One or more prescriptions for any ADHD medication and ADHD diagnosis	Health care visit records	1990: 1.15% stimulant; 1.06% methylphenidate 1995: 3.36% stimulant; 2.79% methylphenidate						Increasing trend
Robison, L. M.; Skaer, T. L.; Sclar, D. A.; Galin, R. S.	2002	Is attention deficit hyperactivity disorder increasing among girls in the US? Trends in diagnosis and the prescribing of stimulants	Prevalence	Repeat cross-sectional	Moderate Risk of Bias	Time-trends - Diagnosis	Variations - Diagnosis	9 years	1990-1998	23,339 to 43,469	National Ambulatory Medical Care Survey (NAMCS)	5-18	Both	USA	Medication rate time-trend	Change in consultations in which ADHD medication is prescribed	Change in % over time (of visits/ 100 population)	One or more prescriptions for any ADHD medication and ADHD diagnosis	Health care visit records	1990: 1.15% stimulant; 1.06% methylphenidate 1998: 4.20% stimulant; 2.8% methylphenidate						Increasing trend
Romano, E.; Baillargeon, R. H.; Wu, H. X.; Robaey, P.; Tremblay, R. E.	2002	Prevalence of methylphenidate use and change over a two-year period: A nationwide study of 2- to 11-year-old Canadian children	Prevalence	Repeat cross-sectional	High Risk of Bias	Time-trends - Treatment		2 years	1994-1996	16,798 and 13,059	National Longitudinal Survey of Children and Youth	2-11	Both	Canada	Medication rate time-trend	Change in treatment rate	Change in % over time (of all children)	Does the child take methylphenidate on a regular basis?	Parent report	36% increase from 1994 to 1996						Increasing trend
Safer, D. J.; Krager, J. M.	1983	Trends in medication treatment of hyperactive school children. Results of six biannual surveys	Prevalence	Dynamic cohort	High Risk of Bias	Time-trends - Treatment	Variations - Treatment	10 years	1971-1981	80,469 to 102,832	The Baltimore County Health Department Biennial Survey of School Children	Grades 1-8	Both	USA/ Baltimore County, MD	Medication rate time-trend	Change in treatment rate	Change in % over time (of all children)	Children treated for ADHD with medication	School Nurse report	Elementary Schools: 1971: 1.07% 1981: 2.65% Middle Schools: 1975: 0.59% 1981: 1.13% Parochial Schools: 1971: 0.35% 1981: 0.79%						Increasing trend
Safer, D. J.; Krager, J. M.	1994	The increased rate of stimulant treatment for hyperactive/inattentive students in secondary schools	Prevalence	Dynamic cohort	High Risk of Bias	Time-trends - Treatment	Variations - Treatment	20 years	1975-1993	71,338 to 90,843	The Baltimore County Health Department Biennial Survey of School Children	Grades 1-12	Both	USA/ Baltimore County, MD	Medication rate time-trend	Change in treatment rate	Change in % over time (of all children)	Children treated for ADHD with medication	School Nurse report	Elementary Schools: 1971: 1.07% 1993: 3.58% Middle Schools: 1975: 0.59% 1993: 2.98% High Schools: 1983: 0.22% 1993: 0.70%						Increasing trend
Safer, Daniel J.; Krager, John M.	1984	Trends in medication therapy for hyperactivity: National and international perspectives	Prevalence	Dynamic cohort	High Risk of Bias	Time-trends - Treatment	Variations - Treatment	12 years	1971-1983	80,469 to 102,832	The Baltimore County Health Department Biennial Survey of School Children	Grades 1-8	Both	USA/ Baltimore County, MD	Medication rate time-trend	Change in treatment rate	Change in % over time (of all children)	Children treated for ADHD with medication	School Nurse report	Elementary Schools: 1971: 1.07% 1983: 3.61% Middle Schools: 1975: 0.59% 1983: 1.52% Parochial Schools: 1971: 0.35% 1983: 1.02%						Increasing trend
Salmelainen, P.	2002	Trends in the prescribing of stimulant medication for the treatment of attention deficit hyperactivity disorder in children and adolescents in New South Wales	Prevalence	Dynamic cohort	Low Risk of Bias	Time-trends - Diagnosis	Time-trends - Treatment	12 years	1990-2000	100% of treated children in NSW	NSW Department of Health Pharmaceutical Drugs of Addiction System, ABS	2-17	Both	Australia/ NSW	Medication rate time-trend	Change in treatment rate	Change in % over time (of all children)	One or more prescriptions for any ADHD medication	Prescription records	1990: 0.16% 2000: 1.1%						Increasing trend
Scheffler, R. M.; S. P. Hinshaw; S. Modrek; P. Levine	2007	The global market for ADHD medications	Prevalence		High Risk of Bias	Time-trends - Treatment		10 years	1993-2003	N/A	IMS Health MIDAS database	5-19	Both	Global	Medication rate time-trend	Change in medication usage	Change in mean standard per capita usage	Standard unit (SU) of any ADHD medication	Sales records	1993-2000: 13.2% increase/ year 2000-2003: 16.8% increase/ year						Increasing trend
Schubert, I.; Koster, I.; Lehmkuhl, G.	2010	The changing prevalence of attention-deficit/hyperactivity disorder and methylphenidate prescriptions: A study of data from a random sample of insurees of the AOK Health Insurance Company in the German state of Hesse, 2000-2007. [German, English]	Prevalence	Dynamic cohort	Low Risk of Bias	Time-trends - Diagnosis	Time-trends - Treatment	8 years	2000-2007	50,000 to 63,000	Statutory Health Insurance sample (AOK Hesse)	<18	Both	Germany/ Hesse	Medication rate time-trend	Change in treatment rate	Change in % over time (of all children)	One or more prescriptions for methylphenidate	Prescription records	2000: 0.54% 2007: 1.06% (96% increase)	Change in medication usage	Change in methylphenidate prescribed (per year)	DDD (defined daily dose)/ 100 population	Prescription records	2000: 82 2007: 289	Increasing trend
Sclar, D. A.; Robison, L. M.; Bowen, K. A.; Schmidt, J. M.; Castillo, L. V.; Oganov, A. M.	2012	Attention-deficit/hyperactivity disorder among children and adolescents in the United States: Trend in diagnosis and use of pharmacotherapy by gender	Prevalence	Repeat cross-sectional	Moderate Risk of Bias	Time-trends - Diagnosis	Time-trends - Treatment	18 years	1991-2008	Not reported	National Ambulatory Medical Care Survey (NAMCS)	5-18	Both	USA	Medication rate time-trend	Change in consultations in which ADHD medication is prescribed	Change in % over time (of visits/ 100 population)	One or more prescriptions for any ADHD medication	Health care visit records	1991/2: 1.67% 2007/8: 8.15%						Increasing trend
Song, I.; Lee, M. S.; Lee, E. K.; Shin, J. Y.	2018	Patient and provider characteristics related with prescribing of ADHD medication: Nationwide health insurance claims database study in Korea	Prevalence	Dynamic cohort	Low Risk of Bias	Time-trends - Diagnosis	Time-trends - Treatment	5 years	2007-2011	100% of the Korean population	Korea Health Insurance Review and Assessment Service (HIRA)	<18	Both	South Korea	Medication rate time-trend	Change in treatment rate	Change in % over time	One or more prescriptions for any ADHD medication	Prescription records	2007: 0.53% 2011: 0.72% (36% increase)						Increasing trend
Stuhec, M.; Locatelli, I.; Svab, V.	2015	Trends in Attention-Deficit/Hyperactivity Disorder Drug Consumption in Children and Adolescents in Slovenia from 2001 to 2012: A Drug Use Study from a National Perspective	Prevalence	Dynamic cohort	Moderate Risk of Bias	Time-trends - Treatment	Other - non-relevant	13 years	2001-2012	approx 100% of the Slovenian population	Database of the Health Insurance Institute of Slovenia	<18	Both	Slovenia	Medication rate time-trend	Change in medication usage	Change in mean daily ADHD medication dispensed	DDD (defined daily dose)/ 1,000 population	Dispensing records	2001: 0.054 2012: 0.308						Increasing trend
Thomas, C. P.; Conrad, P.; Casler, R.; Goodman, E.	2006	Trends in the use of psychotropic medications among adolescents, 1994 to 2001	Prevalence	Repeat cross-sectional	Moderate Risk of Bias	Time-trends - Treatment		7 years	1994-2001	8841	National Ambulatory Medical Care Survey (NAMCS)	14-18	Both	USA	Medication rate time-trend	Change in consultations in which ADHD medication is prescribed	Change in % over time (of visits/ 100 population)	One or more prescriptions for a stimulant	Health care visit records	1994/5: 1.1% 2000/1: 2.9% (163% increase)						Increasing trend
Toh, S.	2006	Trends in ADHD and stimulant use among children, 1993-2003	Prevalence	Repeat cross-sectional	Moderate Risk of Bias	Time-trends - Diagnosis	Time-trends - Treatment	10 years	1993-2003	Not reported	National Ambulatory Medical Care Survey (NAMCS) and the National Hospital Ambulatory Medical Care Survey (NHAMCS)	3-18	Both	USA	Medication rate time-trend	Change in consultations in which ADHD medication is prescribed	Change in % over time (of visits/ 100 population)	One or more prescriptions for a stimulant	Health care visit records	1993: 2.1% 2003: 4.0%						Increasing trend
Treceno, C.; Martin Arias, L. H.; Sainz, M.; Salado, I.; Garcia Ortega, P.; Velasco, V.; Jimeno, N.; Escudero, A.; Velasco, A.; Carvajal, A.	2012	Trends in the consumption of attention deficit hyperactivity disorder medications in Castilla y Leon (Spain): Changes in the consumption pattern following the introduction of extended release methylphenidate	Prevalence	Dynamic cohort	Moderate Risk of Bias	Time-trends - Treatment	Other - non-relevant	18 years	1992-2009	381603	Especialidades Consumo de Medicamentos (ECOM) database of the Spanish Ministry of Health and Social Policy, CONCYLIA database (Sistema de Información de Farmacia. Gerencia Regional de Salud de Castilla y León)	6-17	Both	Spain/ Castilla y Leon	Medication rate time-trend	Change in medication usage	Change in mean daily ADHD medication dispensed	DDD (defined daily dose)/ 1,000 population	Dispensing records	1992: 0.1 2009: 1.5						Increasing trend
Trip, A. M.; Visser, S. T.; Kalverdijk, L. J.; De Jong-Van Den Berg, L. T. W.	2009	Large increase of the use of psycho-stimulants among youth in the Netherlands between 1996 and 2006	Prevalence	Dynamic cohort	Low Risk of Bias	Time-trends - Treatment		11 years	1996-2006	62,000 to 120,000	Pharmacy prescription database (IADB)	0-19	Both	The Netherlands	Medication rate time-trend	Change in treatment rate	Change in % over time (of all children)	One or more prescriptions for a stimulant	Prescription records	1996: 0.26% 2006: 1.95%						Increasing trend
Valentine, J.; Zubrick, S.; Sly, P.	1996	National trends in the use of stimulant medication for attention deficit hyperactivity disorder	Prevalence	Dynamic cohort	High Risk of Bias	Time-trends - Treatment	Variations - Treatment	5 years	1988-1993	Not reported	Health department data	0-16	both	Australia/ WA and NSW	Medication rate time-trend	Change in treatment rate	Total change over time	Prescriptions filled (WA), children on medication (NSW) (for any ADHD medication)	Prescription records	WA: 1988: 1,426 1993: 12,860 NSW: 1988: 1,208 1993: 4,859						Increasing trend
Van Den Ban, E.; Souverein, P.; Swaab, H.; Van Engeland, H.; Heerdink, R.; Egberts, T.	2010	Trends in incidence and characteristics of children, adolescents, and adults initiating immediate- or extended-release methylphenidate or atomoxetine in The Netherlands during 2001-2006	Prevalence	Dynamic cohort	Low Risk of Bias	Time-trends - Treatment		5 years	2001-2006	97% of al dispensed prescriptions in the Netherlands	Foundation for Pharmaceutical Statistics	0-17	Both	The Netherlands	Medication rate time-trend	Change in incident treatment rate	Change in rate/ 100,000 over time (of all children)	One or more prescriptions for any ADHD medication and ADHD diagnosis	Prescription records	0-5y: 2001: 21 2006: 60 6-11y: 2001: 130 2006: 910 12-12: 2001: 103 2006: 650						Increasing trend
Vinker, S.; Vinker, R.; Elhayany, A.	2006	Prevalence of methylphenidate use among Israeli children: 1998-2004	Prevalence	Dynamic cohort	Low Risk of Bias	Time-trends - Treatment		7 years	1998-2004	148,700 to 151,800	Clalit HMO database	0-18	Both	Israel/ Clalit	Medication rate time-trend	Change in treatment rate	Change in % over time (of all children)	One or more prescriptions for any ADHD medication	Prescription records	1998: 0.7% 2004: 2.5% (257% increase)						Increasing trend
Visser, Susanna N.; Danielson, Melissa L.; Bitsko, Rebecca H.; Holbrook, Joseph R.; Kogan, Michael D.; Ghandour, Reem M.; Perou, Ruth; Blumberg, Stephen J.	2014	Trends in the parent-report of health care provider-diagnosed and medicated attention-deficit/hyperactivity disorder: United states, 2003-2011	Prevalence	Repeat cross-sectional	Moderate Risk of Bias	Time-trends - Diagnosis	Time-trends - Treatment	8 years	2003-2011	73,123 to 102,353	National Survey of Children’s Health (NSCH)	4-17	Both	USA	Medication rate time-trend	Change in treatment rate	Change in % over time (of all children)	Does the child currently have an ADHD diagnosis and does the child currently take ADHD medication?	Parent report	2007: 4.8% 2011: 6.1%						Increasing trend
Vuori, M; Kski-Pirila, A;Martikainen, J E; Saastamoinen, L	2020	Gender- and age-stratified analyses of ADHD medication use in children and adolescents in Finland using population-based longitudinal data, 2008–2018	Prevalence	Dynamic cohort	Moderate Risk of Bias	Time-trends - Treatment		10 years	2008-2018	100% of Finish population	Finnish Prescription register	6-17	Both	Finland	Medication rate time-trend	Change in treatment rate	Change in % over time (of all children)	One or more prescriptions for a stimulant	Prescription records	2008, 2018: 6-12y: Boys: 1.26%, 4.42% Girls: 0.21%, 0.99% 13-17y: Boys: 0.93%, 4.21% Girls: 0.14%, 1.28%						Increasing trend
Wang, L. J.; Lee, S. Y.; Yuan, S. S.; Yang, C. J.; Yang, K. C.; Lee, T. L.; Shyu, Y. C.	2016	Impact of negative media publicity on attention-deficit/hyperactivity disorder medication in Taiwan	Prevalence	Dynamic cohort	Low Risk of Bias	Time-trends - Treatment		12 years	2000-2011	96% of all Taiwanese insured people	National Health Insurance Research Database of Taiwan (NHIRD-TW)	<19	Both	Taiwan	Medication rate time-trend	Change in treatment rate	Change in % over time (of all children)	One or more prescriptions for any ADHD medication	Prescription records	2000: 0.069% 2011: 1.177%						Increasing trend
Wang, L.; Lee, S.; Yuan, S.; Yang, C.; Yang, K.; Huang, T.; Chou, W.; Chou, M.; Lee, M.; Lee, T.; Shyu, Y.	2017	Prevalence rates of youths diagnosed with and medicated for ADHD in a nationwide survey in Taiwan from 2000 to 2011	Prevalence	Dynamic cohort	Low Risk of Bias	Time-trends - Diagnosis	Time-trends - Treatment	12 years	2000-2011	96% of all Taiwanese insured people	National Health Insurance Research Database of Taiwan (NHIRD-TW)	<19	Both	Taiwan	Medication rate time-trend	Change in treatment rate	Change in % over time (of all children)	One or more prescriptions for any ADHD medication	Prescription records	2000: 0.06% 2011: 0.75%						Increasing trend
Winterstein, A. G.; Gerhard, T.; Shuster, J.; Zito, J.; Johnson, M.; Liu, H.; Saidi, A.	2008	Utilization of pharmacologic treatment in youths with attention deficit/hyperactivity disorder in Medicaid database	Prevalence	Dynamic cohort	Low Risk of Bias	Time-trends - Diagnosis	Time-trends - Treatment	10 years	1995-2004	2131953	Medicaid	<21	Both	USA/ Florida	Medication rate time-trend	Change in treatment rate	Change in % over time (of all children)	One or more prescriptions for any ADHD medication	Prescription records	1995: 2.52% 2003: 4.63%	Change in incident treatment rate	Change in % over time (of all children)	One or more prescriptions for any ADHD medication	Prescription records	1995: 0.64% 2003: 0.89%	Increasing trend
Yoon, E. Y.; Cohn, L.; Rocchini, A.; Kershaw, D.; Clark, S. J.	2012	Clonidine utilization trends for Medicaid children	Prevalence	Repeat cross-sectional	Moderate Risk of Bias	Time-trends - Treatment		6 years	2003-2008	Not reported	Medicaid	6-18	Both	USA/ Michigan	Medication rate time-trend	Change in treatment rate	Change in % over time (of all children)	One or more prescriptions for clonidine and ADHD diagnosis	Claims records	2003: 0.59% 2008: 1.28%						Increasing trend
Yoshida, M.; Obara, T.; Kikuchi, S.; Satoh, M.; Morikawa, Y.; Ooba, N.; Yamaguchi, H.; Mano, N.	2019	Drug Prescriptions for Children With ADHD in Japan: A Study Based on Health Insurance Claims Data Between 2005 and 2015	Prevalence	dynamic cohort	Low Risk of Bias	Time-trends - Treatment	Time-trends - Diagnosis	11 years	2005-2015	3672951	Japanese Union-Managed Health Insurance	1-17	Both	Japan	Medication rate time-trend	Change in treatment rate	Change in % over time (of all children)	One or more prescriptions for any ADHD medication and ADHD diagnosis	Claims records	2008: 0.09% 2015: 0.45%						Increasing trend
Zetterqvist, J.; Asherson, P.; Halldner, L.; Langstrom, N.; Larsson, H.	2013	Stimulant and non-stimulant attention deficit/hyperactivity disorder drug use: Total population study of trends and discontinuation patterns 2006-2009	Prevalence	Repeat cross-sectional	Low Risk of Bias	Time-trends - Treatment		4 years	2006-2009	100% of Swedish population	Swedish Prescribed Drug Register (PDR)	6-21	Both	Sweden	Medication rate time-trend	Change in treatment rate	Change in % over time (of all children)	One or more prescriptions for any ADHD medication	Prescription records	2006: 0.29% 2009: 0.70%						Increasing trend
Zito, J. M.; Safer, D. J.; dosReis, S.; Gardner, J. F.; Boles, M.; Lynch, F.	2000	Trends in the prescribing of psychotropic medications to preschoolers	Prevalence	Repeat cross-sectional	Low Risk of Bias	Time-trends - Treatment		5 years	1991-1995	200,318 to 231,619	2 Medicaid populations, 1 health maintenance organization population (Outpatient data sets)	2-4	Both	USA	Medication rate time-trend	Change in treatment rate	Change in % over time (of all children)	One or more prescriptions for a stimulant	Prescription records	MWM 1991: 0.41% 1995: 1.23% MAM 1991: 0.49% 1995: 0.89% HMO 1991: 0.17% 1995: 0.51%						Increasing trend
Zito, J. M.; Safer, D. J.; DosReis, S.; Magder, L. S.; Gardner, J. F.; Zarin, D. A.	1999	Psychotherapeutic medication patterns for youths with attention- deficit/hyperactivity disorder	Prevalence	Repeat cross-sectional	Moderate Risk of Bias	Time-trends - Diagnosis	Time-trends - Treatment	8 years	1989-1996	2,081 to 3,315	National Ambulatory Medical Care Survey (NAMCS)	5-14	Both	USA	Medication rate time-trend	Change in consultations in which ADHD medication is prescribed	Change in % over time (of all visits with ADHD diagnosis)	One or more prescriptions for any ADHD medication	Health care visit records	1989: 62.9% 1996: 76.6%						Increasing trend
Zuvekas, S. H.; Vitiello, B.	2012	Stimulant medication use in children: a 12-year perspective	Prevalence	Repeat cross-sectional	Moderate Risk of Bias	Time-trends - Treatment		12 years	1996-2008	6,595 to 11,713	Medical Expenditure Panel Survey (MEPS) database	<19	Both	USA	Medication rate time-trend	Change in treatment rate	Change in % over time (of all children)	One or more prescriptions for a stimulant	Household report	1996: 2.4% <6y: 0.3% 6-12y: 4.2% 13-18y 2.3% 2008: 3.5% <6y: 0.1% 6-12y: 5.1% 13-18y: 4.9%						Increasing trend overall, decrease in <6, large increase in <13
Zuvekas, S. H.; Vitiello, B.; Norquist, G. S.	2006	Recent trends in stimulant medication use among U.S. children	Prevalence	Repeat cross-sectional	Moderate Risk of Bias	Time-trends - Treatment		5 years	1997-2001	7,235 to 11,713	Medical Expenditure Panel Survey (MEPS) database	<19	Both	USA	Medication rate time-trend	Change in treatment rate	Change in % over time (of all children)	One or more prescriptions for a stimulant	Household report	1997: 2.7% 2002: 2.9%						Increasing trend

## Sheet: Q4 Optios
Outcomes
Change in treatment rate
Change in medication usage
Change in consultations in which ADHD medication is prescribed
Change in incident treatment rate

## Sheet: Q5a
Study Details															Question 5a: Might harms outweigh benefits for diagnosis?
Authors	Year	Title	Study Type	Study Characteristics	Critical Appraisal Outcome	Main Study Focus 1	Main Study Focus 2	Study length	Study Year(s)	Population size	Setting/ Data Source	Population Age	Population Sex	Country/ Region	Main relevant focus	Other relevant focus	Outcome - 1	Outcome - 2	Outcome - 3	Outcome - 4	Outcome - 5	Outcome - 6	Measure - 1	Instrument - 1	Source - 1	Exposure - 1	Comparator(s) - 1	Effect - 1	Key relevant finding
Allan, J.; Harwood, V.	2014	Medicus interruptus in the behaviour of children in disadvantaged contexts in Scotland	Qualitative		High Risk of Bias	Accuracy/ Appropriateness - Diagnosis	Outcomes - Diagnosis	Not reported	Not reported	N/A	Interviews with 10 professionals involved with childrens experiencing behavioural problems	Not reported	Both	Scotland	Potential benefits of diagnosis	Potential harms of diagnosis	Benefit - Explanation	Benefit - Support	Harm - Excuse				Reflections on diagnostic processes and outcomes	Standard diagnostic pathway	10 professional (interviews)	ADHD diagnosis	Without ADHD diagnosis	N/A	See Suppl IV
Andersson Frondelius, I.; V. Ranjbar; L. Danielsson	2019	Adolescents' experiences of being diagnosed with attention deficit hyperactivity disorder: a phenomenological study conducted in Sweden	Qualitative		Low Risk of Bias	Outcomes - Diagnosis		Not reported	Not reported	13	Interviews with 13 adolescents diagnosed with ADHD from a specialised out-care hospital	14-19	Both	Sweden/ Gothenburg	Potential benefits of diagnosis	Potential harms of diagnosis	Benefit - Explanation	Benefit - Increased control	Harm - Stigmatisation	Harm - Excuse			Reflections on living with ADHD	Experience of living with ADHD	13 adolescents with ADHD diagnosis	ADHD diagnosis	Without ADHD diagnosis	N/A	See Suppl IV
Batzle, C. S.; Weyandt, L. L.; Janusis, G. M.; DeVietti, T. L.	2010	Potential impact of adhd with stimulant medication label on teacher expectations	RCT	Hypothetical scenario	High Risk of Bias	Outcomes - Diagnosis		1 week	Not reported	N/A	Surveys of 294 teachers (volunteers) from 2 public school districts	Not reported	Both	USA/ Washington State	Potential harms of diagnosis		Harm - Stigmatisation						Differences in attitude towards subject	Mean rating score of behaviour, personality and IQ (30 item likert-scale survey on hypothetical vignette cases, lower means associated with more favourable ratings )	294 teachers (questionnaire)	ADHD label (with or without stimulant treatment)	Without ADHD label	Behaviour: No label: 32.2 mean score ADHD: 44.88 ADHD+treatment: 38.87 IQ: No label: 28.03 ADHD: 38.77 ADHD+treatment: 35.30 Personality: No label: 27.48 ADHD: 35.36 ADHD+treatment: 33.12	Teachers rated a child with ADHD lable significantly less favorably on behavior, IQ, and personality than a child with no label
Carr-Fanning, K.; Mc Guckin, C.	2018	The powerless or the empowered? Stakeholders' experiences of diagnosis and treatment for attention-deficit hyperactivity disorder in Ireland	Qualitative		High Risk of Bias	Outcomes - Diagnosis		Not reported	Not reported	15	Interviews with 32 children and young people with ADHD and their parents, purposive sampling	7-17	Both	Ireland	Potential benefits of diagnosis		Benefit - Explanation	Benefit - Support					Reflections on pathways through care	Standard diagnostic pathway	15 youths with ADHD, 17 of their parents	ADHD diagnosis	Before diagnosis	N/A	See Suppl IV
Coleman, Daniel; Walker, Janet S.; Lee, Junghee; Friesen, Barbara J.; Squire, Peter N.	2009	Children's beliefs about causes of childhood depression and ADHD: A study of stigmatization	RCT	Hypothetical scenario	High Risk of Bias	Outcomes - Diagnosis		Not reported	2006	N/A	Online survey of 1091 children (10-18 years old)	Not reported	Male	USA	Potential harms of diagnosis		Harm - Stigmatisation						Differences in beliefs about causation	7 questions on possible causes of condition	1091 youths (online questionnaire)	ADHD label	Depression or Asthma label	Poor parenting as cause: Depression: 58%, ADHD: 32%, Asthma: 15% Substance abuse: 63%, 20%, 18% Low effort: 34%, 23%, 13% Genetics: 80%, 82%, 89% Brain differences: 89%, 92%, 88% God's will: 41%, 62%, 64% Stress: 93%, 65%, 65%	The moralistic and blaming causal beliefs found in this study provide further evidence of stigmatization and demonstrate how causal attributions are related to other stigmatization constructs such as social distance.
Comstock, Edward	2015	The rhetorical construction of the AD/HD subject: Managing the self	Qualitative		Low Risk of Bias	Outcomes - Diagnosis		approx 2 years	2005-2007	approx 82,000	1,000 randomly selected posts from 2 online communities for people with ADHD (AD/HDNews.com and ADDforum.com)	any	Both	Any	Potential benefits of diagnosis	Potential harms of diagnosis	Benefit - Explanation	Benefit - Increased control	Benefit - Support	Harm - Loss of control			Reflections on living with ADHD	Introductory online forum posts	Subjects with ADHD	ADHD diagnosis	Before diagnosis	N/A	See Suppl IV
Cornett-Ruiz, Stacey; Hendricks, Bryan	1993	Effects of labeling and ADHD behaviors on peer and teacher judgments	RCT	Hypothetical scenario	High Risk of Bias	Outcomes - Diagnosis		Not reported	Not reported	N/A	Questionnaires of 39 primary education teachers and 81 peers from 4th to 6th grade from 3 public schools	8	Male	USA/ Wausau School District	Potential harms of diagnosis		Harm - Excuse						Differences in attitude towards subject	Mean composite scores for first impressions (day-to-day encounters), prediction (long-term success), essay rating (performance on academic tasks) (larger values indicate more negative judgement)	39 primary education teachers, 81 peers (questionnaire)	ADHD label (with or without ADHD behaviour)	Without ADHD label (with or without ADHD behaviour)	First-Impressions: no significant effects due to the label (ADHD vs. without label) Prediction scale: no significant effects for the label (ADHD vs. without label) Essay scale: no significant impact due to the label	There were no significant main effects for the label, the use of the ADHD label by itself had virtually no effect on the ratings of the teachers and peers.
Damico, J. S.; Augustine, L. E.	1995	Social considerations in the labeling of students as attention deficit hyperactivity disordered	Qualitative		Low Risk of Bias	Outcomes - Diagnosis		approx 5 months	Not reported	3	Interviews with 33 individuals with direct experience with children with ADHD (parents, teachers, specialists) 3 observations of subjects throughout the labeling process	6-9	male	USA	Potential benefits of diagnosis	Potential harms of diagnosis	Benefit - Explanation	Benefit - Increased control	Benefit - Support	Harm - Excuse	Harm - Loss of control		Reflections on diagnostic processes and outcomes	Experience of living with ADHD	33 professionals and parents (interviews), 3 children with ADHD (observations)	ADHD diagnosis	Before diagnosis	N/A	See Suppl IV
DosReis, S.; Barksdale, C. L.; Sherman, A.; Maloney, K.; Charach, A.	2010	Stigmatizing experiences of parents of children with a new diagnosis of ADHD	Qualitative		High Risk of Bias	Outcomes - Diagnosis		3 years	2003-2006	N/A	Interviews with 48 parents of a child who received an initial ADHD diagnosis, recruited from various urban specialist clinics	6-18	Both	USA	Potential harms of diagnosis		Harm - Stigmatisation						Reflections on diagnostic processes and outcomes	Standard diagnostic pathway	48 parents (interviews)	ADHD diagnosis	None	N/A	See Suppl IV
Dryer, R.; Kiernan, M. J.; Tyson, G. A.	2006	The effects of diagnostic labelling on the implicit theories of attention-deficit/hyperactivity disorder held by health professionals	RCT	Hypothetical scenario	High Risk of Bias	Outcomes - Diagnosis		Not reported	Not reported	N/A	Postal questionnaires of 487 professionals (psychologists, occupational therapists, social workers, dieticians, primary school teachers, special educators)	10	Male	Australia	Potential harms of diagnosis	Potential benefits of diagnosis	Harm - Excuse	Benefit - Explanation					Differences in beliefs about causation and treatment	6 possible causal factors (home environment, school environment, toxins, brain damage, brain function, psychological problems) and 4 treatment options (dietary/ non-traditional, parent intervention, school-based intervention, medical and allied health)	487 professionals (postal questionnaire)	ADHD behaviour with label	ADHD behaviour without label	Causation: Home environment factor endorsed significantly more in the no label condition than in the ADHD label condition, significant difference also in the brain function factor (more endorsed in the ADHD label condition). Treatment: No significant differences	Adding the ADHD label in the description changes professional beliefs of the causal factors of these behaviours but not their beliefs of how best to treat these behaviours. One possible consequence of diagnostic labelling is to imply the existence of an underlying physical or biological condition, distracting from finding a social, environmental or psychological cause for the observed behaviours
Ghanizadeh, A.; Fallahi, M.; Akhondzadeh, S.	2009	Disclosure of attention deficit hyperactivity disorder and its effect on rejection of students by teachers	Cross-Sectional	Hypothetical scenario	High Risk of Bias	Outcomes - Diagnosis		Not reported	Not reported	N/A	Questionnaires of 550 grade 1 primary school teachers	Not reported	Male	Iran/ Shiraz	Potential harms of diagnosis		Harm - Excuse						Differences in attitude towards subject	11 statements on socially rejecting attitude and potential benefits with treatment	550 primary school teachers (questionnaire)	ADHD behaviour with label	ADHD behaviour without label	No significant differences for either factors	Informing teachers about the students disorder did not change social rejection or negative attitude towards the subject or their belief in the necessity of medical or psychological help for them
Gibbs, S.; J. F. Beckmann; J. Elliott; R. L. Metsapelto; T. Vehkakoski; M. Aro	2020	What's in a name: the effect of category labels on teachers' beliefs	RCT	Hypothetical scenario	High Risk of Bias	Outcomes - Diagnosis		Not reported	Not reported	N/A	124 primary school teachers	9	Male	Finland, UK	Potential harms of diagnosis		Harm - Excuse						Differences in attitude towards subject	Effect on teachers' confidence (efficacy beliefs) and beliefs on causes for difficulties (essentialist thinking)	126 primary school teachers	ADHD behaviour with label	ADHD behaviour without label	No effect of label on efficacy or essentialism beliefs	An ADHD label did not change teachers' perceptions of the cause of difficulties or their confidence in their professional competencies.
Hamed, A. M.; Kauer, A. J.; Stevens, H. E.	2015	Why the diagnosis of attention deficit hyperactivity disorder matters	Other Review	Study types not reported	High Risk of Bias	Outcomes - Diagnosis		20 years	1995-2015	Not reported	2 databases N of studies: not reported	Not reported	Both	Not reported	Potential benefits of diagnosis	Potential harms of diagnosis	Benefit - Explanation	Benefit - Increased control	Benefit - Support	Harm - Excuse	Harm - Loss of control	Harm - Stigmatisation	Review of the experience of having the diagnosis of ADHD	Literature review of various studies	unclear	ADHD diagnosis	Without ADHD diagnosis, later diagnosis	N/A	See Suppl IV
Klasen, H.	2000	A name, what's in a name? The medicalization of hyperactivity, revisited	Qualitative		Low Risk of Bias	Outcomes - Diagnosis		6 months	Not reported	N/A	Interviews with 29 parents of children with ADHD and with 10 GPs recruited purposeful from various sources	Not reported	Both	England	Potential benefits of diagnosis	Potential harms of diagnosis	Benefit - Explanation	Benefit - Increased control	Benefit - Support	Harm - Excuse	Harm - Loss of control	Harm - Stigmatisation	Reflections on diagnostic processes and outcomes	Standard diagnostic pathway	29 parents, 10 GPs (interviews)	ADHD diagnosis	None	N/A	See Suppl IV
Koonce, Danel A.; Cruce, Michael K.; Aldridge, Jennifer O.; Langford, Courtney A.; Sporer, Amy K.; Stinnett, Terry A.	2004	The ADHD label, analogue methodology, and participants' geographic location on judgments of social and attentional skills	RCT	Hypothetical scenario	High Risk of Bias	Outcomes - Diagnosis		Not reported	Not reported	N/A	Questionnaires of 259 college students (mostly teaching students)	Grade 3	Male	USA/ Southwest	Potential harms of diagnosis		Harm - Stigmatisation						Differences in attitude towards subject	Judgement of social and attentional problems (17-item teacher attitude scale)	259 college students (questionnaire)	ADHD behaviour with label	ADHD behaviour without label	Significant effect for label on the Attention Problems variable. No effect for judgement of social problems.	Participants in the labeled condition made significantly more negative judgment on attention problems than did those in the non-labeled condition - no effect on social problems
Law, G.; Sinclair, Scott; Fraser, Nicole	2007	Children's attitudes and behavioural intentions towards a peer with symptoms of ADHD: Does the addition of a diagnostic label make a difference?	RCT	Hypothetical scenario	High Risk of Bias	Outcomes - Diagnosis		Not reported	Not reported	N/A	Questionnaires of 120 children (11-12)	11-12	Neutral	England/ West Midlands	Potential harms of diagnosis		Harm - Excuse						Differences in attitude towards subject	Attitudes and behavioural intentions towards subject (Mean scores on 34-item adjective checklist and 24-item activities questionnaire)	120 children (questionnaire)	ADHD behaviour with label "Attention Deficit Hyperactivity" or "Attention Deficit Hyperactivity Disorder"	ADHD behaviour without label	Adjective checklist: no differences, all 3 conditions' mean score below 20 (indicating negative attitude towads subject) Behavioural intentions: no differences	The adjective checklist total score demonstrated that children held predominantly negative views that were independent of labelling information. The degree to which children were willing to engage with ‘Anon’ in various activities was also unaffected by the addition of labelling information.
Malacrida, C.	2004	Medicalization, ambivalence and social control: Mothers' descriptions of educators and ADD/ADHD	Qualitative		High Risk of Bias	Outcomes - Diagnosis		1 year	1999-2000	N/A	Narratives from 34 mothers of children diagnosed with ADHD, sampled from various sources	Not reported	Both	Canada/ Alberta and England/ Southeast	Potential benefits of diagnosis	Potential harms of diagnosis	Benefit - Support	Harm - Excuse	Harm - Loss of control				Reflections on teachers' roles in diagnostic processes and outcomes	Standard diagnostic pathways (one according to DSM, the other ICD)	34 Mothers of children diagnosed with ADHD (interviews)	ADHD diagnosis (in a high prevalence country)	ADHD diagnosis (in a low prevalence country)	N/A	See Suppl IV
Metzger, A.N.; L. T. Hamilton	2020	The Stigma of ADHD: Teacher Ratings of Labeled Students	Cohort		Low Risk of Bias	Outcomes - Diagnosis		3 years	2013-2015	11,014 to 11,287	Early Childhood Longitudinal Study (ECLS-K2011)	Grades 2 - 4	Both	USA	Potential harms of diagnosis		Harm - Loss of control	Harm - Stigmatisation					Influence of bias on teachers' ratings of student performance	Has your child been diagnosed with ADHD?	Parent report	ADHD diagnosis	Without ADHD diagnosis	Coefficients for Teachers’ Below Grade-level Ratings for children with ADHD diagnosis (fully adjusted model 4): Math: 0.23 Reading: 0.33 Science: 0.34 Writing: 0.55 Oral language: 0.30 (all significant)	Strong support for bias. Teachers are more likely to rate children with ADHD diagnosis worse than is suggested by their subject specific test scores. (Even after controlling for student, parent, and school characteristics, as well as reports of classroom behavior)
Meza, J. I.; Monroy, M.; Ma, R.; Mendoza-Denton, R.	2019	Stigma and attention-deficit/hyperactivity disorder: negative perceptions and anger emotional reactions mediate the link between active symptoms and social distance	RCT	Hypothetical scenario	High Risk of Bias	Outcomes - Diagnosis		Not reported	Not reported	N/A	Online Questionnaires of 305 members of the public recruited through Amazon's Mechanical Turk (Mturk)	12	Male	USA	Potential benefits of diagnosis		Benefit - Explanation						Differences in attitude towards subject	Emotional reactions, attitudes and perception towards the subject (mean scores on adjective checklists, social distance scale, emotion reports of anger)	305 members of the public (online questionnaire)	ADHD behaviour with label	ADHD behaviour without label, typically developed child	Positive adjectives: control: 5.33, symptoms: 4.14, symptoms and label: 4.43 (p<0.001) Negative adjectives: control: 2.87, symptoms: 4.11, symptoms and label: 3.77 Emotion report of anger: control: 1.76, symptoms, 2.29, symptoms and label: 1.99 (p=0.031) Social distance score: control: 2.42, symptoms: 2.80, symptoms and label: 2.66 (p=0.046)	ADHD symptoms drive negative views and social distance. An ADHD label may serve as a protective factor to help people overcome biases related to childhood ADHD.
Moore, D.; Russell, A.; Arnell, S.; Ford, T.	2017	Educators' experiences of managing students with ADHD: A qualitative study	Qualitative		Low Risk of Bias	Outcomes - Diagnosis		Not reported	Not reported	N/A	Interviews and focus groups with 42 educational practitioners with experience with ADHD children from 9 schools, recruited through email and newsletter	4-18	Both	England/ Southwest	Potential benefits of diagnosis	Potential harms of diagnosis	Benefit - Explanation	Benefit - Support	Harm - Excuse	Harm - Loss of control	Harm - Stigmatisation		Reflections on managing ADHD in the classroom	Experience of managing children with ADHD	42 educators (interviews)	ADHD diagnosis	Without ADHD diagnosis	N/A	See Suppl IV
O'Connor, C.; F. McNicholas	2020	What Differentiates Children with ADHD Symptoms Who Do and Do Not Receive a Formal Diagnosis? Results from a Prospective Longitudinal Cohort Study	Cohort		Low Risk of Bias	Outcomes - Diagnosis		5 years	2007-2012	7525	Growing Up in Ireland – the National Longitudinal Study of Children (GUI)	9-13	Both	Ireland	Potential harms of diagnosis		Harm - Loss of control						Difference in various longer term outcomes	Has your child been diagnosed with ADHD?; Fulfilling case defintion of ADHD ( based on SDQ rating scale)	Parent and teacher report	ADHD diagnosis	Undiagnosed ADHD	Diagnosed ADHD: more emotional and peer relationship problems, worse prosocial behaviour, poorer self-concept (behavioural adjustment, popularity and anxiety). More depression symptoms (but ns).	By age 13, children diagnosed with ADHD at age 9 have worse outcomes on numerous domains than undiagnosed children with similar ADHD symptoms.
Ohan, J. L.; Visser, T. A.; Moss, R. G.; Allen, N. B.	2013	Parents' stigmatizing attitudes toward psychiatric labels for ADHD and depression	RCT	Hypothetical scenario	High Risk of Bias	Outcomes - Diagnosis		Not reported	2010-2011	N/A	Online Questionnaires of 225 parents of children in elementary school	Not reported	Both	Australia/ NSW and Qld	Potential harms of diagnosis		Harm - Stigmatisation						Differences in attitude towards subject	Stereotypes, prejudice and social distance (mean scores on subscales)	225 parents of elementary school children (online questionnaire)	ADHD behaviour with label	ADHD behaviour without label, typically developed child	All 3 subscales: Significantly greater effect for ADHD label and symptom only vignettes than control, significantly greater effect for ADHD plus label than symptom only. Stereotypes: Control: 2.21M, Symptoms only: 4.47M, Symptom plus label: 4.63M Prejudice: Control: 1.76M, Symptom only: 3.31M, Symptom plus label: 3.67M Social distance: Control: 1.94M, Symptoms only: 3.22M, Symptoms plus label: 3.…	Parents held high levels of stigma toward children with ADHD symptoms. Including a diagnostic label led to small but consistent additional increases in parents’ stereotypes, prejudice, and social distance.
Ohan, J. L.; Visser, T. A.; Strain, M. C.; Allen, L.	2011	Teachers' and education students' perceptions of and reactions to children with and without the diagnostic label "ADHD"	RCT	Hypothetical scenario	High Risk of Bias	Outcomes - Diagnosis		Not reported	Not reported	N/A	Questionnaires of 34 elementary school teachers (from one school) and 32 education students (from one course at on euniversity)	Elementary school age	Both	Canada	Potential harms of diagnosis	Potential benefits of diagnosis	Harm - Stigmatisation	Harm - Loss of control	Benefit - Explanation				Differences in attitude towards subject	Perceptions of symptom severity, social and behavioural problems, willigness to help with treatment of subject, emotional and behavioural reactions to subject (mean scores)	34 elementary school teachers, 32 education students (questionnaire)	ADHD behaviour with label	ADHD behaviour without label	All significantly higher in label vs no label apart from behaviour towards child. Social/Behavioural problems (3 Qs): Label: 6.65/7.00/7.13M No label: 6.14/6.66/6.74 Willigness to aid in treatment (3Qs): Label: 7.53/4.35/7.96M No label: 6.98/3.85/7.68M Emotional reactions to child (3Qs): Label: 4.44/4.77/4.75 No label: 4.16/4.48/5.05M Behaviour towards child (2Qs): Label: 3.47/7.42 No label: 3.57…	The ADHD label increased participants' willingness to take extra time and effort to help other professionals implement treatments, although it did not increase participants' willingness to take extra time and effort on their own. The label increased participants' negative expectations about the severity of the child's problems, elicited more negative emotions, and decreased participants' confiden…
Okumura, Y.; Yamasaki, S.; Ando, S.; Usami, M.; Endo, K.; Hiraiwa-Hasegawa, M.; Kasai, K.; Nishida, A.	2019	Psychosocial Burden of Undiagnosed Persistent ADHD Symptoms in 12-Year-Old Children: A Population-Based Birth Cohort Study	Cohort		Moderate Risk of Bias	Outcomes - Diagnosis	Accuracy/ Appropriateness - Diagnosis	2 years	2012-14	2945	Tokyo TEEN Cohort (TTC) project	10-12	Both	Japan/ Tokyo	Potential harms of diagnosis		Harm - Excuse						Difference in psychosocial burden	Self-harm behaviour, school absenteism, psychological well-being, self-esteem, depression, positive and negative aspects of behaviour	Parent and self-report	ADHD diagnosis	Without ADHD diagnosis	No differences in most outcomes apart from: risk of self-harm: 21.8% in ADHD diagnosis group vs 13.9% in no diagnosis group, Mean prosocial behavior: 6.4 in ADHD diagnosis group vs 5.4 in no diagnosis group, Being yelled at: 43.6% in ADHD diagnosis group vs 68.8% in no diagnosis group	Undiagnosed ADHD symptoms were associated with worse psychosocial functioning for most outcomes when compared to normal controls. This is not the case when compared with diagnosed ADHD
Owens, J.	2020	Relationships between an ADHD Diagnosis and Future School Behaviors among Children with Mild Behavioral Problems	Cohort		Low Risk of Bias	Outcomes - Diagnosis	Outcomes- Treatment	7 years	1998-2004	7290	Early Childhood Longitudinal Study 1998-1999 Kindergarten Cohort (ECLS-K98)	Kindergarten - Grade 5	Both	USA	Potential harms of diagnosis		Harm - Loss of control						Difference in 5th grade behavioural and academic outcomes	Positive approaches to learning and externalising behaviours (on teacher rated scales)	Parent and teacher report	An ADHD diagnosisbetween 1st and 3rd grade (with or without ADHD medications), stratified by less severe or more severe ADHD symptoms	No ADHD diagnosis between 1st and 3rd grade (with or without ADHD medications), stratified by less severe or more severe ADHD symptoms	Diagnosed + medicated Positive approaches to learning: Severe ADHD behaviours: 0.13 worse than undiagnosed Less severe ADHD behaviours: 0.34 worse (62% bigger effect) Externalising behaviours: Severe ADHD behaviours: 0.05 points worse than undiagnosed Less severe ADHd behaviours: 0.27 points worse (81% bigger effect) Diagnosis w/o medication: Positive approaches to learning: Severe ADHD behaviour…	A diagnosis may trigger negative social and psychological processes particularly among children with less severe behavioral problems.
Owens, J.; Jackson, H.	2017	Attention-deficit/hyperactivity disorder severity, diagnosis, & later academic achievement in a national sample	Cohort		Low Risk of Bias	Outcomes - Diagnosis	Outcomes - Treatment	10 years	1998-2007	7830	Early Childhood Longitudinal Study 1998-1999 Kindergarten Cohort (ECLS-K98)	Kindergarten - Grade 8	Both	USA	Potential harms of diagnosis		Harm - Loss of control						Difference in academic performance	Math and reading assessment scores (8th grade)	Education records	An ADHD diagnosis at 5th or 8th grade (with or without ADHD medications), stratified by less severe or more severe ADHD symptoms	No ADHD diagnosis at 5th or 8th grade (with or without ADHD medications), stratified by less severe or more severe ADHD symptoms	ADHD diagnosis for subjects with less-severe ADHD behaviours: Reading: -0.30SD Math: -0.22SD For subjects with more severe ADHD behaviours: Reading: -0.12SD Math: -0.11SD (ns)	Diagnosed children with less severe ADHD-related behaviors scored lower in reading (-0.30 SD) and math (-0.22 SD). A difference two times larger than that between diagnosed and undiagnosed children with more severe ADHD-related behaviors. Pharmacological treatment did not attenuate most of this “diagnostic labeling effect” among children with less severe ADHD-related behaviors. The negative ADHD …
Rogalin, Mathilda Tassinari; Nencini, Alessio	2015	Consequences of the "Attention-Deficit/Hyperactivity Disorder" (ADHD) diagnosis. An investigation with education professionals	Qualitative		High Risk of Bias	Outcomes - Diagnosis		1 month	2012	380	Interviews with 7 teachers from 1 communal school	6-12	Both	Sweden/ Linkoping	Potential benefits of diagnosis	Potential harms of diagnosis	Benefit - Explanation	Benefit - Support	Harm - Loss of control	Harm - Stigmatisation			Reflections on diagnostic processes and outcomes	Experience of working with ADHD children	47 educators (interviews)	ADHD diagnosis	Without ADHD diagnosis	N/A	See Suppl IV
Sayal, K.; Owen, V.; White, K.; Merrell, C.; Tymms, P.; Taylor, E.	2010	Impact of early school-based screening and intervention programs for ADHD on children's outcomes and access to services: follow-up of a school-based trial at age 10 years	Cohort		Moderate Risk of Bias	Outcomes - Diagnosis		5 years	2000-2006	487	332 school from various local education authorities, follow-up from RCT (Subjects with high teacher-rated H/I scores at age 4/5)	5-11	Both	England	Potential harms of diagnosis		Harm - Loss of control						Difference in ADHD symptoms	Mean score of SDQ scale and subscales (at age 10/11)	Parent report	Identification of high scoring ADHD students at age 5 to the school	ADHD book, book and identification, no intervention (control)	Identification vs no intervention for baseline high scorers only (n=378): High SDQ for H/I= OR 1.95 (1.00-3.81) For whole sample (n=487): High SDQ H/I at follow-up: OR 2.11 (1.12-4.00)	Children who had been identified to schools as having ADHD difficulties have an increased risk of worse outcomes compared with control children with similar levels of difficulties. This might reflect the possible adverse effects of labeling, whereby identifying children as at risk at a young age might lead to adults, such as teachers, dealing with them differently.
Singh, I.	2011	A disorder of anger and aggression: Children's perspectives on attention deficit/hyperactivity disorder in the UK	Qualitative		High Risk of Bias	Outcomes - Diagnosis		4 years	2007-2010	150	Interviews with over 150 children recruited through clinics and physicians	9-14	Both	USA and UK	Potential harms of diagnosis		Harm - Excuse	Harm - Stigmatisation					Reflections on living with ADHD	Experience of living with ADHD	Children (interviews)	ADHD diagnosis	Without ADHD diagnosis	N/A	See Suppl IV
Stinnett, Terry A.; Crawford, Stephanie A.; Gillespie, Marci D.; Cruce, Michael K.; Langford, Courtney A.	2001	Factors affecting treatment acceptability for psychostimulant medication versus psychoeducational intervention	RCT	Hypothetical scenario	High Risk of Bias	Outcomes - Diagnosis		Not reported	Not reported	N/A	144 students from undergraduate teaching course at a medium-sized university	Elementary school age	Not reported	USA/ Southwest	Potential harms of diagnosis	Potential benefits of diagnosis	Benefit - Explanation	Harm - Loss of control					Differences in attitude towards subject	Treatment acceptability, perceived attention problems and social problems (Mean scores on IRP-15 scale and TRS (Teacher Rating scale)	144 education students	With ADHD label	Without ADHD label	unclear	An ADHD label evoked greater expectations of attentional difficulties. Children with the ADHD label were judged as having better social functioning, suggesting that the ADHD label allows for attribution of behavioral difficulties or of the social problems to some factor that the child does not have personal responsibility for.
Wienen, A. W.; Sluiter, M. N.; Thoutenhoofd, E.; de Jonge, P.; Batstra, L.	2019	The advantages of an ADHD classification from the perspective of teachers	Qualitative		High Risk of Bias	Outcomes - Diagnosis		Not reported	Not reported	N/A	Interviews with 30 teachers	Elementary school age	Both	The Netherlands	Potential benefits of diagnosis	Potential harms of diagnosis	Benefit - Explanation	Benefit - Increased control	Benefit - Support	Harm - Excuse	Harm - Loss of control	Harm - Stigmatisation	Reflections on diagnostic processes and outcomes	Experience of managing children with ADHD	30 educators (interviews)	ADHD diagnosis	Without ADHD diagnosis	N/A	See Suppl IV

## Sheet: Q5a Options
Potential benefits of diagnosis		Benefit - Explanation
Potential harms of diagnosis		Benefit - Increased control
		Benefit - Support
		Harm - Excuse
		Harm - Loss of control
		Harm - Stigmatisation

[truncated: 2 more sheets: Q5b, Q5b Options]
